# Supplementary material for: The protein-protein interaction ontology: for better representing and capturing the biological context of protein interaction
Source: BMC Genomics. 2021 Nov 16;22(Suppl 5):544. doi: 10.1186/s12864-021-07827-4 (PMC8596923; doi:10.1186/s12864-021-07827-4)
Supplement: Supplementary file 4 — Table S4. The sentences with PPIs and PPI annotations mined manually from “BioCreAtIvE PPI” corpus. [file 12864_2021_7827_MOESM4_ESM.xlsx]

## Sheet: manual interp ppi
Supplementary Table S4. The sentences with PPIs and PPI annotations mined manually from “BioCreAtIvE PPI” corpus
Sent_ID	Sentences	protein1	protein2	Biological Process	Biological Function	Subcellular Location	Detection Method	Interaction Type	Interactor (Role & State)
1	Coexpression of mouse PKR ( 1-515 ) WT as a Gal4 DNA-binding domain fusion with either the catalytic-deficient human PKR ( 1-551 ) K296R mutant , the RNA-binding-deficient human PKR ( 1-551 ) K64E / K296R double mutant , or wild-type mouse PKR ( 1-515 ) WT as full-length PKR-Gal4 activation domain fusions resulted in activation of the HIS3 and lacZ reporters .	PKR-Gal4	HIS3		activation			activation
1	Coexpression of mouse PKR ( 1-515 ) WT as a Gal4 DNA-binding domain fusion with either the catalytic-deficient human PKR ( 1-551 ) K296R mutant , the RNA-binding-deficient human PKR ( 1-551 ) K64E / K296R double mutant , or wild-type mouse PKR ( 1-515 ) WT as full-length PKR-Gal4 activation domain fusions resulted in activation of the HIS3 and lacZ reporters .	PKR-Gal4	lacZ		activation			activation
3	TPO by itself did not activate ERK1 , ERK2 and protein kinase C ( PKC ) , whereas TPO directly enhanced the PKC-dependent activation of ERKs induced by other agonists including thrombin and phorbol esters , without affecting the PKC activation by those agonists .	TPO	ERKs		activation			enhanced, activation
3	TPO by itself did not activate ERK1 , ERK2 and protein kinase C ( PKC ) , whereas TPO directly enhanced the PKC-dependent activation of ERKs induced by other agonists including thrombin and phorbol esters , without affecting the PKC activation by those agonists .	ERKs	thrombin		activation			activation, induced
5	Mobility and supershift assays demonstrated that upstream stimulatory factor ( USF ) and Sp1 bind to the former elements and competition experiments confirmed that CREB / ATF and AP-1 bind to the CRE / TRE element .	AP-1	CRE / TRE element				competition experiments	bind
5	Mobility and supershift assays demonstrated that upstream stimulatory factor ( USF ) and Sp1 bind to the former elements and competition experiments confirmed that CREB / ATF and AP-1 bind to the CRE / TRE element .	CREB / ATF	CRE / TRE element				competition experiments	bind
6	These observations establish that RsmC negatively regulates rsmB transcription but positively affects RsmA production .	RsmC	rsmB	Transcription(transcription)				regulate(regulate)
6	These observations establish that RsmC negatively regulates rsmB transcription but positively affects RsmA production .	RsmC	RsmA	production				affect
7	VDR / RXR bound well to the VDREs and to DR4 and DR5 using the electrophoretic mobility shift assay .	VDR / RXR	VDREs				electrophoretic mobility shift assay	bound
7	VDR / RXR bound well to the VDREs and to DR4 and DR5 using the electrophoretic mobility shift assay .	VDR / RXR	DR4				electrophoretic mobility shift assay	bound
7	VDR / RXR bound well to the VDREs and to DR4 and DR5 using the electrophoretic mobility shift assay .	VDR / RXR	DR5				electrophoretic mobility shift assay	bound
9	The arginyl peptide bonds that are cleaved in the conversion of human factor IX to factor IXa by factor XIa were identified as Arg145-Ala146 and Arg180-Val181 .	human factor IX	factor IXa					conversion
12	We have previously shown that LBP-1 represses HIV-1 transcription by inhibiting the binding of TFIID to the TATA box .	LBP-1	TFIID	Transcription(transcription)				represses(repress), inhibiting(inhibit)
14	The N-terminal small segment of yeast TAF145 ( yTAF145 ) binds to TBP and thereby inhibits TBP function .	yeast TAF145;yTAF145	TBP					binds(bind)
15	This interaction is reciprocal , since C / EBP dimer binding to a strong C / EBP site leads to enhanced CREB-1 recruitment to ATF / CREB sites that are weakly bound by CREB .	C / EBP dimer	C / EBP site					interaction(interaction), binding(bind)
15	This interaction is reciprocal , since C / EBP dimer binding to a strong C / EBP site leads to enhanced CREB-1 recruitment to ATF / CREB sites that are weakly bound by CREB .	ATF / CREB sites	CREB					interaction(interaction), bound(bound)
21	Using the yeast two-hybrid system to screen for proteins which interact with Tax1 , we isolated the B subunit of the CCAAT binding protein NF-Y from a HeLa cDNA library .	Tax1	CCAAT binding protein NF-Y;NF-Y				yeast two-hybrid(two hybrid)	interact(interact)
23	We show that a protein , UBC9 , interacts specifically with TEL in vitro and in vivo .	UBC9	TEL					interacts(interact)
25	DAF16 is known to be a component of a signaling pathway that has been partially dissected genetically and includes homologues of the insulin / IGF-1 receptor , PtdIns 3-kinase and PKB .	DAF16	insulin / IGF-1 receptor	signaling pathway				includes homologues(include) includes homologues(include), includes homologues(include)	receptor [pro2]
25	DAF16 is known to be a component of a signaling pathway that has been partially dissected genetically and includes homologues of the insulin / IGF-1 receptor , PtdIns 3-kinase and PKB .	DAF16	PtdIns 3-kinase	signaling pathway				includes homologues(include) includes homologues(include), includes homologues(include)
25	DAF16 is known to be a component of a signaling pathway that has been partially dissected genetically and includes homologues of the insulin / IGF-1 receptor , PtdIns 3-kinase and PKB .	DAF16	PKB	signaling pathway				includes homologues(include) includes homologues(include), includes homologues(include)
29	BCL6 encodes a POZ / Zn finger protein , a structure similar to that of many Drosophila developmental regulators and to another protein involved in a human hematopoietic malignancy , PLZF .	BCL6	POZ / Zn finger protein					encodes(encode)
36	We show that IL-6 activates JRE-IL6 through an H7-sensitive pathway that does not involve protein kinase C , cyclic AMP-dependent kinase , Ca ( 2+ ) - or calmodulin-dependent kinases , Ras , Raf-1 , or NF-IL6 ( C / EBP beta ) .	IL-6	JRE-IL6					activate
37	Thus , the PCE binds a Pbx dimer partner that behaves unlike Class I Hox proteins .	PCE	Pbx dimer partner					bind
39	RPM / RGL3 resembled AF-6 and Nore1 in interacting strongly with constitutively active M-Ras and p21 Ras .	RPM / RGL3	M-Ras					interact
39	RPM / RGL3 resembled AF-6 and Nore1 in interacting strongly with constitutively active M-Ras and p21 Ras .	RPM / RGL3	p21 Ras					interact
40	Taken together , these observations indicate that inhibition of p27 ( KIP1 ) transcription through PI3K-induced FKHR-L1 phosphorylation provides a novel mechanism of regulating cytokine-mediated survival and proliferation .	p27 ( KIP1 )	PI3K-induced FKHR-L1	transcription(transcription), phosphorylation(phosphorylation), survival, proliferation	inhibition			inhibition	phosphorylation [pro2]
43	Chick brain actin depolymerizing factor ( ADF ) is a 19-kDa protein that severs actin filaments and binds actin monomers .	Chick brain actin depolymerizing factor;ADF	actin filaments					sever
43	Chick brain actin depolymerizing factor ( ADF ) is a 19-kDa protein that severs actin filaments and binds actin monomers .	Chick brain actin depolymerizing factor;ADF	actin monomers					bind
45	We studied the functional interaction between human embryonic zeta 2 globin promoter and the alpha globin regulatory element ( HS-40 ) located 40 kb upstream of the zeta 2 globin gene .	zeta 2 globin	alpha globin regulatory element;HS-40					functional interaction	regulatory element[pro1]
50	To test whether or not SOCS-3 also binds to the IGFIR , we cloned human SOCS-3 by reverse transcription-polymerase chain reaction from human skeletal muscle mRNA .	SOCS-3	IGFIR					bind
51	The interaction of U1-70K with the SRZ proteins is confirmed further in vitro using a blot overlay assay .	U1-70K	SRZ proteins				blot overlay assay	interaction
53	TRAF2 is known to associate with TRADD , and expression of a dominant-negative N-terminal deletion TRAF2 mutant was found to partially inhibit LMP1-induced JNK activation in 293 cells .	TRAF2	TRADD		activation			associate
53	TRAF2 is known to associate with TRADD , and expression of a dominant-negative N-terminal deletion TRAF2 mutant was found to partially inhibit LMP1-induced JNK activation in 293 cells .	TRAF2 mutant	JNK		activation			inhibit
54	The NF-kappaB responsive reporter construct , ( PRDII ) ( 4 ) -CAT , was used to explore transcription resulting from NF-kappaB activated by Tat .	NF-kappaB	Tat	transcription				activate
56	Interaction of H-2Eb with an IAP retrotransposon in the A20 / 2J B cell lymphoma .	H-2Eb	IAP retrotransposon					interaction
57	Inhibition of the apolipoprotein B mRNA editing enzyme-complex by hnRNP C1 protein and 40S hnRNP complexes .	apolipoprotein B mRNA	hnRNP C1 protein		inhibition			inhibition
57	Inhibition of the apolipoprotein B mRNA editing enzyme-complex by hnRNP C1 protein and 40S hnRNP complexes .	apolipoprotein B mRNA	40S hnRNP complexes		inhibition			inhibition
60	Gel filtration , sedimentation velocity , and immunoprecipitation experiments revealed that beta4 is a component of a multisubunit complex ( AP-4 ) that also contains the sigma4 polypeptide and two additional adaptor subunit homologs named mu4 ( mu-ARP2 ) and epsilon .	beta4	AP-4				Gel filtration(), sedimentation velocity, immunoprecipitation(),
60	Gel filtration , sedimentation velocity , and immunoprecipitation experiments revealed that beta4 is a component of a multisubunit complex ( AP-4 ) that also contains the sigma4 polypeptide and two additional adaptor subunit homologs named mu4 ( mu-ARP2 ) and epsilon .	sigma4 polypeptide	AP-4				Gel filtration(), sedimentation velocity, immunoprecipitation(),	contains(contain), subunit(subunit)
60	Gel filtration , sedimentation velocity , and immunoprecipitation experiments revealed that beta4 is a component of a multisubunit complex ( AP-4 ) that also contains the sigma4 polypeptide and two additional adaptor subunit homologs named mu4 ( mu-ARP2 ) and epsilon .	mu4;mu-ARP2	AP-4				Gel filtration(), sedimentation velocity, immunoprecipitation(),	contains(contain), subunit(subunit)
60	Gel filtration , sedimentation velocity , and immunoprecipitation experiments revealed that beta4 is a component of a multisubunit complex ( AP-4 ) that also contains the sigma4 polypeptide and two additional adaptor subunit homologs named mu4 ( mu-ARP2 ) and epsilon .	epsilon	AP-4				Gel filtration(), sedimentation velocity, immunoprecipitation(),	contains(contain), subunit(subunit)
61	This transcriptional regulation occurs through modulation of the forkhead transcription factor FKHR-L1 , and IL-3 inhibited FKHR-L1 activity in a PI3K-dependent manner .	IL-3	FKHR-L1	transcription	transcriptional regulation (regulation)			inhibited(inhibit), regulation	activity [pro1]
62	Interestingly , we find that the interaction between Tat and hCycT1 requires zinc as well as essential cysteine residues in both proteins .	Tat	hCycT1					interaction(interaction)
63	Hierarchy of protein tyrosine kinases in interleukin-2 ( IL-2 ) signaling : activation of syk depends on Jak3 .	syk	Jak3	signaling(signaling)	activation			activation
66	Both carbachol ( 100 microM ) and EGF ( 10 nM ) induced Ras activation .	EGF	Ras		activation			induce
67	Consistent with ErbB-2 being a shared receptor subunit , its tyrosine phosphorylation was increased by both heterologous ligands and it mediated a trans-inhibitory effect of NDF on EGF binding .	NDF	EGF	tyrosine phosphorylation(phosphorylation), trans-inhibitory effect	EGF binding(EGF binding)			binding(binding)	inhibitor [pro1]
71	This construct , termed pDeltaCREC / EBP , binds C / EBPalpha and beta but not CREB , yet it confers a nearly complete glucocorticoid response when transiently transfected into H4IIE rat hepatoma cells .	pDeltaCREC / EBP	C / EBPalpha and beta					bind
72	Src activation induced by FGF1 was blocked by the SH2 domain of Src and PP2 , a specific inhibitor of Src .	Src	FGF1		activation			induce
72	Src activation induced by FGF1 was blocked by the SH2 domain of Src and PP2 , a specific inhibitor of Src .	PP2	Src		activation			blocked(block)	inhibitor [pro1]
73	In flies , the dShc protein physically associates with the activated Drosophila epidermal growth factor receptor homolog ( DER ) and is inducibly phosphorylated on tyrosine by DER .	dShc protein	Drosophila epidermal growth factor receptor homolog;DER	growth				physically associates(associate)	receptor [pro2]
73	In flies , the dShc protein physically associates with the activated Drosophila epidermal growth factor receptor homolog ( DER ) and is inducibly phosphorylated on tyrosine by DER .	dShc protein	DER	growth				phosphorylated(phosphorylate)
74	Moreover , glucan synthase activity , which is activated by Rho1p , was significantly reduced in the deltabem4 mutant .	glucan synthase	Rho1p		glucan synthase activity			activate	activity [pro1]
75	Dominant negative Sos did not affect carbachol stimulation of HA-ERK2 but inhibited the stimulatory effect of EGF by 60% .	Sos	EGF		stimulatory effect			inhibited(inhibit)	stimulatory(stimulator) [pro2]
76	Through two novel mechanisms , Arf inhibits the oncoprotein Hdm2 , a negative regulator of p53 .	Arf	oncoprotein Hdm2					inhibit	negetive regulator(regulater) [pro1]
77	The activity of the EGF receptor promoter can be modulated by E1A protein and receptor RNA levels increased by stimulation with phorbol ester or fetal calf serum .	EGF receptor promoter	E1A protein					modulated(modulate)	activity(activity) [pro1]
78	Our results show that the temperature-sensitive rad54-3 allele blocks mitotic recombination between tandemly repeated DYZ3 satellite sequences and significantly stabilizes a human DYZ5 satellite-containing YAC clone .	temperature-sensitive rad54-3 allele	DYZ3 satellite sequences	mitotic recombination				block
78	Our results show that the temperature-sensitive rad54-3 allele blocks mitotic recombination between tandemly repeated DYZ3 satellite sequences and significantly stabilizes a human DYZ5 satellite-containing YAC clone .	temperature-sensitive rad54-3 allele	human DYZ5	mitotic recombination				stabilize
79	Insulin-like growth factor-I induces bcl-2 promoter through the transcription factor cAMP-response element-binding protein .	Insulin-like growth factor-I	bcl-2 promoter	transcription, growth				induces(induce)
81	Epstein-Barr virus nuclear protein 2 ( EBNA2 ) binds to a component of the human SNF-SWI complex , hSNF5 / Ini1 .	Epstein-Barr virus nuclear protein 2 ( EBNA2 )	human SNF-SWI complex					bind
81	Epstein-Barr virus nuclear protein 2 ( EBNA2 ) binds to a component of the human SNF-SWI complex , hSNF5 / Ini1 .	Epstein-Barr virus nuclear protein 2 ( EBNA2 )	hSNF5 / Ini1					bind
82	These results indicate that TGF-betaf potentiates the c-fos SRE activated by PKC through the SRF binding site .	TGF-betaf	c-fos SRE					potentiate
82	These results indicate that TGF-betaf potentiates the c-fos SRE activated by PKC through the SRF binding site .	c-fos SRE	PKC					activate
83	The expressed G1-G2 bound to both hyaluronan and link protein indicating that the immunoglobulin-fold motif and proteoglycan tandem repeat loops of the G1 domain were correctly folded .	G1-G2	link protein					bound(bind)	fold(fold) [pro1]
84	Further studies demonstrated that the PPARalpha ligand 8 ( S ) -hydroxyeicosatetraenoic acid strongly promotes the interaction of PPARalpha with the co-activator RIP-140 but decreases the interaction of PPARalpha with the co-repressor SMRT .	PPARalpha	RIP-140					interact	activator [pro2],repressor
84	Further studies demonstrated that the PPARalpha ligand 8 ( S ) -hydroxyeicosatetraenoic acid strongly promotes the interaction of PPARalpha with the co-activator RIP-140 but decreases the interaction of PPARalpha with the co-repressor SMRT .	PPARalpha	SMRT					interact	activator,repressor [pro2]
85	Moreover , a complex containing PTP phi , paxillin , and a paxillin-associated tyrosine kinase , Pyk2 , can be immunoprecipitated from macrophage lysates , and the catalytic domain of PTP phi selectively binds paxillin and Pyk2 in vitro .	PTP phi	paxillin				immunoprecipitate	immunoprecipitate
85	Moreover , a complex containing PTP phi , paxillin , and a paxillin-associated tyrosine kinase , Pyk2 , can be immunoprecipitated from macrophage lysates , and the catalytic domain of PTP phi selectively binds paxillin and Pyk2 in vitro .	PTP phi	Pyk2					binds(bind)
85	Moreover , a complex containing PTP phi , paxillin , and a paxillin-associated tyrosine kinase , Pyk2 , can be immunoprecipitated from macrophage lysates , and the catalytic domain of PTP phi selectively binds paxillin and Pyk2 in vitro .	PTP phi	paxillin				immunoprecipitate	immunoprecipitate
85	Moreover , a complex containing PTP phi , paxillin , and a paxillin-associated tyrosine kinase , Pyk2 , can be immunoprecipitated from macrophage lysates , and the catalytic domain of PTP phi selectively binds paxillin and Pyk2 in vitro .	PTP phi	paxillin-associated tyrosine kinase;Pyk2				immunoprecipitate	immunoprecipitate
85	Moreover , a complex containing PTP phi , paxillin , and a paxillin-associated tyrosine kinase , Pyk2 , can be immunoprecipitated from macrophage lysates , and the catalytic domain of PTP phi selectively binds paxillin and Pyk2 in vitro .	paxillin	paxillin-associated tyrosine kinase;Pyk2					binds(bind)
87	In serum-stimulated cells , the binding of NF-Y / CBF to TKC1 increased gradually , reaching a plateau at the S phase .	NF-Y / CBF	TKC1	S phase(S phase)				binding(binding)
88	Thus , hGRbeta potentially functions as a dominant negative inhibitor of hGRalpha activity .	hGRbeta	hGRalpha					inhibitor(inhibit)	inhibitor(inhibitor) [pro1], activity(activity) [pro2]
90	Purified Hsk1 phosphorylates the Cdc19 ( Mcm2 ) subunit of the six-member minichromosome maintenance protein complex purified from fission yeast .	Hsk1	Cdc19;Mcm2					phosphorylates(phosphorylate)	subunit [pro2]
93	The inhibition of StAR gene transcription by DAX-1 was dose-dependent reducing transcription to 6% of control levels .	StAR gene	DAX-1	transcription(transcription)	inhibition(inhibition)			inhibition(inhibition)
94	The dual specificity kinases mitogen-activated protein kinase ( MAPK ) kinase ( MKK ) 7 and MKK4 are the only molecules known to directly activate the stress kinases stress-activated protein kinases ( SAPKs ) / c-Jun N-terminal kinases ( JNKs ) in response to environmental or mitogenic stimuli .	mitogen-activated protein kinase ( MAPK ) kinase;MKK	stress kinases stress-activated protein kinase;SAPKs					activate(activate)	kinase [pro1]
94	The dual specificity kinases mitogen-activated protein kinase ( MAPK ) kinase ( MKK ) 7 and MKK4 are the only molecules known to directly activate the stress kinases stress-activated protein kinases ( SAPKs ) / c-Jun N-terminal kinases ( JNKs ) in response to environmental or mitogenic stimuli .	MKK4	stress kinases stress-activated protein kinase;SAPKs					activate(activate)	kinase [pro1]
95	Cyclin D1 promoter activity was stimulated by overexpression of mitogen-activated protein kinase ( p41MAPK ) or c-Ets-2 through the proximal 22 base pairs .	Cyclin D1 promoter	mitogen-activated protein kinase;p41MAPK		promoter activity			stimulated(stimulate)	activity [pro1]
95	Cyclin D1 promoter activity was stimulated by overexpression of mitogen-activated protein kinase ( p41MAPK ) or c-Ets-2 through the proximal 22 base pairs .	Cyclin D1 promoter	c-Ets-2		promoter activity			stimulated(stimulate)	activity [pro1]
97	Moreover , the reconstitution of eUSF and TFIID-depleted transcription complexes with purified protein fractions demonstrate that not only TFIID but also eUSF essentially participates in complex formation even on H5 promoter mutations lacking the TATA-box .	TFIID	eUSF	transcription, formation(formation)
98	However , cotransfection studies indicate that RVR does not activate transcription when this hormone response element is linked to a reporter gene but rather acts as a potent competitive repressor of ROR alpha function .	RVR	ROR alpha				cotransfection		repressor(repressor) [pro2]
99	Membrane-bound Steel factor induces more persistent tyrosine kinase activation and longer life span of c-kit gene-encoded protein than its soluble form .	Steel factor	tyrosine kinase		activation	membrane		induce
99	Membrane-bound Steel factor induces more persistent tyrosine kinase activation and longer life span of c-kit gene-encoded protein than its soluble form .	Steel factor	c-kit;c-kit gene-encoded protein			membrane		induce
102	Gel mobility shift and super-shift assays using liver nuclear extracts from either rat liver or DDT1MF-2 cells demonstrated that the CRE in the alpha 1B-AR gene bound CRE binding protein .	alpha 1B-AR gene	CRE binding protein			nuclear	Gel mobility shift, super-shift assay	bound(bound)
104	Altogether , our results indicate that the transcriptional activity of Cut proteins is modulated by PKC .	Cut proteins	PKC	transcription(transcription)	transcriptional activity			modulated(modulate)	activity(activity) [pro1]
106	Here we have investigated the structural requirements and consequences of regulatory phosphorylation for the interaction between c-Jun and JNK in vivo .	c-Jun	JNK	regulatory phosphorylation(phosphorylation)				interaction(interaction)	phosphorylation(phosphorylation) [pro1, pro2]
107	Although isl-1 binds to both the insulin and amylin gene promoter elements in vitro , these sequences display marked differences in their relative transcriptional properties when ligated adjacent to a heterologous promoter and transfected into InR1 -G9 islet cells .	isl-1	insulin	transcription				bind
107	Although isl-1 binds to both the insulin and amylin gene promoter elements in vitro , these sequences display marked differences in their relative transcriptional properties when ligated adjacent to a heterologous promoter and transfected into InR1 -G9 islet cells .	isl-1	amylin gene promoter elements	transcription				bind
108	Pretreatment of cells with the mitogen-activated protein-extracellular signal-regulated kinase kinase ( MEK ) inhibitor U0126 inhibited S6K2 activation to a greater extent than S6K1 .	mitogen-activated protein-extracellular signal-regulated kinase kinase;MEK	S6K2		activation(activation)			inhibited(inhibit)	inhibitor(inhibitor) [pro1]
108	Pretreatment of cells with the mitogen-activated protein-extracellular signal-regulated kinase kinase ( MEK ) inhibitor U0126 inhibited S6K2 activation to a greater extent than S6K1 .	mitogen-activated protein-extracellular signal-regulated kinase kinase;MEK	S6K1		activation(activation)			inhibited(inhibit)	inhibitor(inhibitor) [pro1]
109	Ras- and ultra-violet-responsive protein kinases that phosphorylate c-Jun on serine residues at positions 63 and 73 and stimulate its transcriptional activity have been identified .	Ras- and ultra-violet-responsive protein kinases	c-Jun	transcriptional(transcription)	transcriptional activity(transcriptional activity)			phosphorylate(phosphorylate)
110	Endogenous RMP was immunologically detected interacting with assembled RPB5 in RNA polymerase in mammalian cells .	RMP	RPB5				immunologically	interacting(interact)
112	In this study , we used footprinting and gel mobility retardation assays to reveal that bacterially synthesized Zta fusion proteins bound directly to six TGTGCAA-like motifs within DSL .	Zta fusion proteins	TGTGCAA-like motifs				footprinting(footprinting), gel mobility retardation assay	bound(bound)
115	IFN-stimulated gene factor-3 and STAT1 homodimers formed and bound an IFN-stimulated response element ( ISRE ) and gamma-activated sequence ( GAS ) element , respectively .	IFN-stimulated gene factor-3	IFN-stimulated response element;ISRE					bound(bind)
115	IFN-stimulated gene factor-3 and STAT1 homodimers formed and bound an IFN-stimulated response element ( ISRE ) and gamma-activated sequence ( GAS ) element , respectively .	STAT1 homodimers	gamma-activated sequence;GAS					bound(bind)
118	LMP2A enhances Lyn and Syk ubiquitination in vivo in a fashion that depends on the activity of Nedd4 family members and correlates with destabilization of the Lyn tyrosine kinase .	LMP2A	Lyn	ubiquitination				enhance	ubiquitination [pro2]
118	LMP2A enhances Lyn and Syk ubiquitination in vivo in a fashion that depends on the activity of Nedd4 family members and correlates with destabilization of the Lyn tyrosine kinase .	LMP2A	Syk	ubiquitination				enhance	ubiquitination [pro2]
119	The localization of ZAP-70 to the cell cortex is , therefore , regulated by the activity of SRC-family kinases , independently of their ability to phosphorylate immunoreceptor tyrosine-based activation motifs of the TCR .	ZAP-70	SRC-family kinases	localization(localization)		cell cortex(cell cortex)		regulated(regulate)	activity [pro1]
119	The localization of ZAP-70 to the cell cortex is , therefore , regulated by the activity of SRC-family kinases , independently of their ability to phosphorylate immunoreceptor tyrosine-based activation motifs of the TCR .	SRC-family kinases	TCR					phosphorylate(phosphorylate)
122	As determined in a modified yeast two-hybrid system , mIRS3 bound strongly to the p85 subunit of phosphatidylinositol 3-kinase .	mIRS3	p85 subunit				yeast two-hybrid(two hybrid)	bound(bind)	subunit [pro2]
124	Also , the human glycoprotein alpha-subunit promoter was induced 10-fold by FSK in GH4 rat pituitary cells .	human glycoprotein alpha-subunit promoter	FSK					induced(induce)	fold(fold), promoter [pro1]
127	Binding of serum response factor to CArG box sequences is necessary but not sufficient to restrict gene expression to arterial smooth muscle cells .	serum response factor	CArG box sequences	gene expression(gene expression)				Binding(binding)
130	We show here that RA and E1A induce phosphorylation of the E1A-associated 300 kDa protein ( p300 ) during the differentiation of F9 cells .	E1A	E1A-associated 300 kDa protein;p300	phosphorylation,differentiation				induce(induce), phosphorylation(phosphorylation)	phosphorylation(phosphorylation) [pro2]
130	We show here that RA and E1A induce phosphorylation of the E1A-associated 300 kDa protein ( p300 ) during the differentiation of F9 cells .	RA	E1A-associated 300 kDa protein;p300	phosphorylation,differentiation				induce(induce), phosphorylation(phosphorylation)	phosphorylation(phosphorylation) [pro2]
133	C / EBP alpha also activates the promoter of the rat class-I ADH gene in a sequence-specific manner [ Potter et al . , Arch .	C / EBP alpha	rat class-I ADH gene					activates(activate)
134	We have previously demonstrated that expression of the gene for the reproductive neuropeptide , GnRH , is repressed by the glutamate / NO / cyclic GMP ( cGMP ) signal transduction pathway through cGMP-dependent protein kinase in the hypothalamic GnRH-secreting neuronal cell line GT1-7 .	GnRH	cGMP-dependent protein kinase	expression of the gene(gene expression), signal transduction(signal transduction)				repressed(repress)
135	Whereas Smad2 was rapidly phosphorylated by TGF-beta and involved in the initial activation of Agc expression in confluent cells , Smad2 activation was not required for maintaining the high level of Agc expression .	Smad2	TGF-beta					phosphorylated
135	Whereas Smad2 was rapidly phosphorylated by TGF-beta and involved in the initial activation of Agc expression in confluent cells , Smad2 activation was not required for maintaining the high level of Agc expression .	Smad2	Agc	expression	activation			activation
136	The ARF promoter was also found to be highly responsive to E2F1 expression , in keeping with previous results at the RNA level .	ARF promoter	E2F1	expression				responsive(responsive)
137	We found that the 3'-end-adjacent sequence CA ( N ) 3-10AGTNNAA , conserved in plant Pol II-specific U snRNA genes , is essential for the 3'-end formation of U2 transcripts and , similar to the vertebrate 3' box , is highly tolerant to mutation .	Pol II-specific U snRNA genes	U2 transcripts	3'-end formation(formation)				formation(form)
142	We recently found that the p72syk protein tyrosine kinase is physically associated with the TCR / CD3 complex and is rapidly tyrosine phosphorylated and activated by receptor triggering also in T cells lacking p56lck .	p72syk protein tyrosine kinase	TCR / CD3 complex					associated(associate)
143	Specific class I and II histone deacetylases ( HDACs ) interact in vivo with BCoR , suggesting that BCoR may functionally link these two classes of HDACs .	class I and II histone deacetylases;HDACs	BCoR					interact(interact)
145	The protein predicted by the sequence of the human pim-1 proto-oncogene shares extensive homology with known serine / threonine protein kinases , and yet the human Pim-1 enzyme has previously been reported to exhibit protein tyrosine kinase activity both in vitro and in vivo .	human Pim-1 enzyme	protein tyrosine kinase		protein tyrosine kinase activity(protein tyrosine kinase activity)			exhibit(exhibit)	activity(activity) [pro2]
146	However , while IL-1beta and TNF-alpha both induced nuclear binding of the Rel proteins p50 and p65 to an NF-kappaB consensus oligonucleotide in gel shift assays and caused transient degradation of inhibitor of NF-kappaB-alpha ( IkappaB-alpha ) in the cytoplasm of myofibroblasts , only IL-1beta upregulated PDGF-Ralpha .	IL-1beta	Rel proteins p50	degradation		cytoplasm(cytoplasm)	gel shift assays(gel shift assay)	induced
146	However , while IL-1beta and TNF-alpha both induced nuclear binding of the Rel proteins p50 and p65 to an NF-kappaB consensus oligonucleotide in gel shift assays and caused transient degradation of inhibitor of NF-kappaB-alpha ( IkappaB-alpha ) in the cytoplasm of myofibroblasts , only IL-1beta upregulated PDGF-Ralpha .	IL-1beta	p65	degradation		cytoplasm(cytoplasm)	gel shift assays(gel shift assay)	induced
146	However , while IL-1beta and TNF-alpha both induced nuclear binding of the Rel proteins p50 and p65 to an NF-kappaB consensus oligonucleotide in gel shift assays and caused transient degradation of inhibitor of NF-kappaB-alpha ( IkappaB-alpha ) in the cytoplasm of myofibroblasts , only IL-1beta upregulated PDGF-Ralpha .	TNF-alpha	Rel proteins p50	degradation		cytoplasm(cytoplasm)	gel shift assays(gel shift assay)	induced
146	However , while IL-1beta and TNF-alpha both induced nuclear binding of the Rel proteins p50 and p65 to an NF-kappaB consensus oligonucleotide in gel shift assays and caused transient degradation of inhibitor of NF-kappaB-alpha ( IkappaB-alpha ) in the cytoplasm of myofibroblasts , only IL-1beta upregulated PDGF-Ralpha .	TNF-alpha	p65	degradation		cytoplasm(cytoplasm)	gel shift assays(gel shift assay)	induced
146	However , while IL-1beta and TNF-alpha both induced nuclear binding of the Rel proteins p50 and p65 to an NF-kappaB consensus oligonucleotide in gel shift assays and caused transient degradation of inhibitor of NF-kappaB-alpha ( IkappaB-alpha ) in the cytoplasm of myofibroblasts , only IL-1beta upregulated PDGF-Ralpha .	Rel proteins p50	NF-kappaB consensus oligonucleotide	degradation		cytoplasm(cytoplasm)	gel shift assays(gel shift assay)	binding(binding)
146	However , while IL-1beta and TNF-alpha both induced nuclear binding of the Rel proteins p50 and p65 to an NF-kappaB consensus oligonucleotide in gel shift assays and caused transient degradation of inhibitor of NF-kappaB-alpha ( IkappaB-alpha ) in the cytoplasm of myofibroblasts , only IL-1beta upregulated PDGF-Ralpha .	p65	NF-kappaB consensus oligonucleotide	degradation		cytoplasm(cytoplasm)	gel shift assays(gel shift assay)	binding(binding)
146	However , while IL-1beta and TNF-alpha both induced nuclear binding of the Rel proteins p50 and p65 to an NF-kappaB consensus oligonucleotide in gel shift assays and caused transient degradation of inhibitor of NF-kappaB-alpha ( IkappaB-alpha ) in the cytoplasm of myofibroblasts , only IL-1beta upregulated PDGF-Ralpha .	IL-1beta	PDGF-Ralpha					upregulated
147	Posttranslational regulation of Ty1 retrotransposition by mitogen-activated protein kinase Fus3 .	Ty1	mitogen-activated protein kinase Fus3	retrotransposition	posttranslational regulation(regulation)			regulation(regulation)
149	Transcription of the metH gene in Salmonella typhimurium and Escherichia coli is positively regulated by the metR gene product , a DNA binding protein .	metH gene in Salmonella typhimurium and Escherichia coli	metR gene product	transcription(transcription)	DNA binding(DNA binding)			positively regulated
151	The SH3 domains of Grb2 bound in vitro to specific proline-rich motifs in the HPK1 tail and functioned synergistically to direct the stable binding of Grb2 to HPK1 in transfected Cos1 cells .	Grb2	HPK1					bound(bind)
151	The SH3 domains of Grb2 bound in vitro to specific proline-rich motifs in the HPK1 tail and functioned synergistically to direct the stable binding of Grb2 to HPK1 in transfected Cos1 cells .	Grb2	HPK1					binding(binding)
158	These results suggest that Rho1p regulates cytoskeletal reorganization at least through Bni1p and Pkc1p .	Rho1p	Bni1p					regulate
158	These results suggest that Rho1p regulates cytoskeletal reorganization at least through Bni1p and Pkc1p .	Rho1p	Pkc1p					regulate
162	A cDNA , cak1At , was isolated that suppressed the CAK mutation in budding yeast , and it also complemented a fission yeast CAK mutant . cak1At encodes a protein related to animal CAKs .	cak1At	animal CAKs	mutation(mutation)				encodes(encode)
163	PKA phosphorylated WT1 at Ser-365 and Ser-393 in vitro , as well as at additional sites , and this phosphorylation abolished the DNA-binding activity of WT1 in vitro .	PKA	WT1	phosphorylation(phosphorylation)	DNA-binding(DNA binding)			phosphorylated(phosphorylate)	activity(activity), phosphorylation(phosphorylation) [pro2]
165	P-CIP1 , a novel protein that interacts with the cytosolic domain of peptidylglycine alpha-amidating monooxygenase , is associated with endosomes .	P-CIP1	peptidylglycine alpha-amidating monooxygenase			cytosolic(cytosol), endosomes(endosome)		interacts(interact)
167	In several cell lines , mTOR or its downstream targets can be regulated by phosphatidylinositol ( PI ) 3-kinase .	mTOR	phosphatidylinositol ( PI ) 3-kinase					regulated(regulate)
168	The MCAD nuclear receptor response element 1 ( NRRE-1 ) interacts in vitro with ERR alpha expressed in COS-7 cells .	MCAD nuclear receptor response element 1;NRRE-1	ERR alpha					interacts(interact)	nuclear receptor response element (element) [pro1]
170	Induction of the CINC promoter by IL-17 in IEC-6 cells was TNF receptor-associated factor-6 ( TRAF6 ) , but not TRAF2 , dependent .	CINC promoter	IL-17					Induction(induction)
171	Although the terminase apparently interacts with this gp20 portal peptide , polyclonal antibody against the portal peptide appears unable to access it in the native structure , suggesting intimate association of gp20 and gp17 possibly internalizes terminase regions within the portal in the packasome complex .	terminase	gp20 portal peptide					interacts(interact)
175	The rrd1 , 2delta mutant was partially rescued by inactivation of HOG1 or PBS2 , suggesting an interaction between the RRD genes and the Hog1p signal transduction pathway .	RRD genes	Hog1p signal transduction pathway	signal transduction(signal transduction)				interaction(interaction)
178	Sp1 and two Sp3 isoforms were detected as the primary cellular constituents of DNA-protein complexes formed with the NF-kappaB-proximal site .	Sp1	Sp3 isoforms					form
178	Sp1 and two Sp3 isoforms were detected as the primary cellular constituents of DNA-protein complexes formed with the NF-kappaB-proximal site .	Sp1	NF-kappaB-proximal site					form
178	Sp1 and two Sp3 isoforms were detected as the primary cellular constituents of DNA-protein complexes formed with the NF-kappaB-proximal site .	Sp3 isoforms	NF-kappaB-proximal site					form
179	A substantial fraction of Cbl was constitutively associated with Grb2 and this interaction was mediated by Grb2 SH3 domains .	Cbl	Grb2					associated(associate)
181	In budding yeast , the protein Skp1p , the cullin-family member Cdc53p , and the F-box / WD-repeat protein Cdc4p form the SCFCdc4p ubiquitin ligase complex , which targets the cyclin-dependent kinase ( Cdk ) inhibitor Sic1p for proteolysis [ 3 ] [ 4 ] [ 5 ] [ 6 ] [ 7 ] [ 8 ] .	Skp1p	SCFCdc4p ubiquitin ligase complex	proteolysis(proteolysis)		ubiquitin ligase complex(ubiquitin ligase complex)		form(form)	inhibitor(inhibitor)
181	In budding yeast , the protein Skp1p , the cullin-family member Cdc53p , and the F-box / WD-repeat protein Cdc4p form the SCFCdc4p ubiquitin ligase complex , which targets the cyclin-dependent kinase ( Cdk ) inhibitor Sic1p for proteolysis [ 3 ] [ 4 ] [ 5 ] [ 6 ] [ 7 ] [ 8 ] .	F-box / WD-repeat protein Cdc4p	SCFCdc4p ubiquitin ligase complex	proteolysis(proteolysis)		ubiquitin ligase complex(ubiquitin ligase complex)		form(form)	inhibitor(inhibitor)
181	In budding yeast , the protein Skp1p , the cullin-family member Cdc53p , and the F-box / WD-repeat protein Cdc4p form the SCFCdc4p ubiquitin ligase complex , which targets the cyclin-dependent kinase ( Cdk ) inhibitor Sic1p for proteolysis [ 3 ] [ 4 ] [ 5 ] [ 6 ] [ 7 ] [ 8 ] .	cullin-family member Cdc53p	SCFCdc4p ubiquitin ligase complex	proteolysis(proteolysis)		ubiquitin ligase complex(ubiquitin ligase complex)		form(form)	inhibitor(inhibitor)
182	GGS1 is the same gene as TPS1 which was identified as encoding a subunit of the trehalose-6-phosphate synthase / phosphatase complex and it is allelic to the fdp1 , byp1 , glc6 and cif1 mutations .	TPS1	trehalose-6-phosphate synthase / phosphatase complex					encoding(encode), subunit(subunit )	subunit [pro2]
184	Expression of a hybrid protein containing the cytoplasmic C-terminal half of UhpB fused to glutathione S-transferase ( GST ) also interfered with Uhp signaling .	UhpB	glutathione S-transferase;GST	signaling(signaling)				fused(fuse)
184	Expression of a hybrid protein containing the cytoplasmic C-terminal half of UhpB fused to glutathione S-transferase ( GST ) also interfered with Uhp signaling .	UhpB	Uhp	signaling(signaling)				interfered(interfere),
186	Its interaction with RFX5 and RFXAP is essential for binding of the RFX complex to MHC-II promoters .	RFX complex	MHC-II promoters					interaction(interaction), binding(binding)
187	Members of the meis1 and pbx homeodomain protein families cooperatively bind a cAMP-responsive sequence ( CRS1 ) from bovine CYP17 .	meis1	cAMP-responsive sequence;CRS1					bind(bind)
187	Members of the meis1 and pbx homeodomain protein families cooperatively bind a cAMP-responsive sequence ( CRS1 ) from bovine CYP17 .	pbx homeodomain protein families	cAMP-responsive sequence;CRS1					bind(bind)
189	The data indicate that calcitonin induced a beta-endorphin increase independent of enhanced corticotrophin-cortisol release .	calcitonin	beta-endorphin					induced(induce)
191	Complete nucleotide sequence of the bacteriophage K1F tail gene encoding endo-N-acylneuraminidase ( endo-N ) and comparison to an endo-N homolog in bacteriophage PK1E .	bacteriophage K1F tail gene	endo-N-acylneuraminidase;endo-N					encoding(encode)
192	The yeast gene that encodes eIF-5 , designated TIF5 , has been isolated and expressed in Escherichia coli to yield a catalytically active eIF-5 protein .	TIF5	eIF-5					encodes(encode)
192	The yeast gene that encodes eIF-5 , designated TIF5 , has been isolated and expressed in Escherichia coli to yield a catalytically active eIF-5 protein .	TIF5	eIF-5 protein	transcription				express
193	HS inducibility required the HSE which was bound by HS transcription factor-1 ( HSF-1 ) present in extracts prepared from cells exposed to HS .	HSE	HS transcription factor-1 ( HSF-1 )					bound(bound)
194	HEED was found to bind to MA protein in vitro , as efficiently as in vivo in yeast cells .	HEED	MA protein					bind(bind)
198	In addition , the gcd1-101 mutation suppressed the low translational efficiency of GCN4-lacZ mRNA observed in gcn2- and gcn3- cells .	gcd1-101 mutation	GCN4-lacZ mRNA	translational(translation)				suppressed(suppress)
201	Among the H / ACA snoRNAs associated with Gar1p , one can distinguish a large group of snoRNAs that are not essential in yeast and serve as guides for pseudouridine synthesis onto the pre-rRNA molecule .	H / ACA snoRNAs	Gar1p	pseudouridine synthesis(pseudouridine synthesis)				associated(associate)
204	Additionally , I kappa B beta , but not I kappa B alpha , also prevented the binding of Rel to the kappa B site .	Rel	kappa B site					binding(binding)
206	Our results indicate that D ( 4 ) and D ( 2L ) receptors activate the ERK kinase cascade by first mobilizing signaling by the PDGF receptor , followed by the subsequent activation of ERK1 / 2 by pathways associated with this receptor tyrosine kinase .	D ( 2L ) receptors	ERK kinase	cascade, signaling(signaling)	activation(activation)			activate(activate)	receptor(receptor) [pro1]
206	Our results indicate that D ( 4 ) and D ( 2L ) receptors activate the ERK kinase cascade by first mobilizing signaling by the PDGF receptor , followed by the subsequent activation of ERK1 / 2 by pathways associated with this receptor tyrosine kinase .	D ( 4 )	ERK kinase	cascade, signaling(signaling)	activation(activation)			activate(activate)
210	However , despite its relationship to the TR , Rev-Erb bound poorly to TR binding sites .	Rev-Erb	TR binding sites					bound(bound)
212	This study shows that C / EBPbeta is the predominant C / EBP isoform found in activated stellate cells and that increased C / EBPbeta protein and C / EBPbeta binding to a proximal C / EBP binding site in the promoter mediates the activating effect of acetaldehyde .	C / EBPbeta	C / EBP binding site					binding(binding)
213	Since proteins containing TPR elements are typically involved in multiple protein-protein interactions , we suggest that the 102kD protein interacts within the tri-snRNP with both the U5 and U4 / U6 snRNPs , thus bridging the two particles .	102kD protein	U5		bridging			interacts(interact)
213	Since proteins containing TPR elements are typically involved in multiple protein-protein interactions , we suggest that the 102kD protein interacts within the tri-snRNP with both the U5 and U4 / U6 snRNPs , thus bridging the two particles .	102kD protein	U4 / U6 snRNPs		bridging			interacts(interact)
214	This effect was abolished once the EM motif in the promoter-reporter construct was mutated , thus suggesting that the synergistic transactivation function of the TEF-1-Max heterotypic complex is mediated through binding of the complex to the EM motif .	TEF-1-Max heterotypic complex	EM motif					binding(binding)
215	We show that CBF-A and CBF-C interact with each other to form a CBF-A-CBF-C complex and that CBF-B does not interact with CBF-A or CBF-C individually but that it associates with the CBF-A-CBF-C complex .	CBF-A	CBF-C					interact(interact)
215	We show that CBF-A and CBF-C interact with each other to form a CBF-A-CBF-C complex and that CBF-B does not interact with CBF-A or CBF-C individually but that it associates with the CBF-A-CBF-C complex .	CBF-B	CBF-A-CBF-C complex					associates(associate)
217	High-affinity binding sites for both GR and AP-1 nucleoproteins were identified at adjacent elements within the nGRE .	GR	nGRE					binding(binding)
217	High-affinity binding sites for both GR and AP-1 nucleoproteins were identified at adjacent elements within the nGRE .	AP-1 nucleoproteins	nGRE					binding(binding)
218	In the current model , Wingless / Wnt signal stabilizes Armadillo / beta-catenin , which then accumulates in nuclei and binds TCF / LEF family proteins , forming bipartite transcription factors which activate transcription of Wingless / Wnt responsive genes .	Wingless / Wnt	Armadillo / beta-catenin	transcription				stabilize
218	In the current model , Wingless / Wnt signal stabilizes Armadillo / beta-catenin , which then accumulates in nuclei and binds TCF / LEF family proteins , forming bipartite transcription factors which activate transcription of Wingless / Wnt responsive genes .	Armadillo / beta-catenin	TCF / LEF family proteins	transcription		nuclei		accumulate, bind
219	Our results indicate that the minimal requirements for induction of PEPCK by PKA and inhibition by insulin include : 1 ) the CREB activation domain , 2 ) the PEPCK TATA sequence , and 3 ) insulin-responsive hepatoma cells .	PEPCK	PKA					induction(induction)
219	Our results indicate that the minimal requirements for induction of PEPCK by PKA and inhibition by insulin include : 1 ) the CREB activation domain , 2 ) the PEPCK TATA sequence , and 3 ) insulin-responsive hepatoma cells .	PEPCK	insulin		inhibition			inhibition
220	Isoelectric focusing of tryptic peptides generated from MHC-B phosphorylated with cdc2 kinase revealed one major phosphopeptide that was purified by reverse-phase high performance liquid chromatography and sequenced .	MHC-B	cdc2 kinase				Isoelectric focusing, reverse-phase high performance liquid chromatography	phosphorylated(phosphorylate)	phosphorylated(phosphorylation) [pro1]
226	CD7+ / CD3- T-cell precursors exhibit V delta 2D delta 3 rearrangements .	CD7+ / CD3-	V delta 2D delta 3 rearrangements					exhibit(exhibit)
230	The gene lac-1 , encoding the enzyme laccase , is the best characterized of a number of genes in the chestnut blight fungus , Cryphonectria parasitica , that are repressed by hypoviruses , a group of virulence-attenuating mycoviruses . lac-1 has also been shown to be transcriptionally activated by low concentrations of the translational inhibitor cycloheximide ( CHX ) and by the immunosuppressant…	gene lac-1	laccase	transcriptionally(transcription)				encoding(encod), activated(activate)
244	Recombinant HRMT1L2 protein encoded by the most common 5'-variant exhibited methyltransferase activity in vitro .	Recombinant HRMT1L2 protein	methyltransferase		methyltransferase activity(methyltransferase activity)			exhibit(exhibit)	activity(activity) [pro2]
269	A genomic DNA clone encoding oryzacystatin ( Oc ) , a cysteine proteinase inhibitor ( cystatin ) of rice , was isolated from a lambda EMBL3 phage library constructed with Sau3AI partial digests of rice chromosomal DNA , by screening with an oc cDNA as a probe .	oryzacystatin;Oc	cysteine proteinase;cystatin						inhibitor(inhibitor) [pro1]
324	Molecular cloning and characterization of OsPSK , a gene encoding a precursor for phytosulfokine-alpha , required for rice cell proliferation .	OsPSK	phytosulfokine-alpha	cell proliferation(cell proliferation)				encoding(encode)
334	To examine the role of this CE2 element in regulating Hoxa1 expression in vivo , transgenic mice were generated which express a Hoxa1 beta-galactosidase reporter gene that contains a mutation in the CE2 element .	CE2 element	Hoxa1	expression				regulating(regulate)
335	Zebrafish cyclops ( cyc ) encodes a Transforming Growth Factor beta ( TGFbeta ) signaling factor closely related to mouse Nodal .	cyclops;cyc	Transforming Growth Factor beta;TGFbeta	growth				encodes(encode), related(relate)
343	The novel hematopoietic growth factor FLT3 ligand ( FL ) is the cognate ligand for the FLT3 , tyrosine kinase receptor ( R ) , also referred to as FLK-2 and STK-1 .	hematopoietic growth factor FLT3 ligand;FL	FLT3	growth				cognate, ligand(ligand)	ligand [pro1]
366	The 84 . 1C mAb recognizes a site on IgE which is identical or very close to the Fc epsilon R binding site , and 95 . 3 recognizes a site on IgE which is related , but not identical to the Fc epsilon R binding site .	84 . 1C mAb	IgE					recognizes(recognize)
367	Cbf3 contains three proteins , Cbf3a , Cbf3b and Cbf3c .	Cbf3	Cbf3a					contains(contain)
367	Cbf3 contains three proteins , Cbf3a , Cbf3b and Cbf3c .	Cbf3	Cbf3b					contains(contain)
367	Cbf3 contains three proteins , Cbf3a , Cbf3b and Cbf3c .	Cbf3	Cbf3c					contains(contain)
368	The data further indicate that the IL-7R alpha chains are directly involved in the activation of JAKs and STATs and have a major role in proliferative signaling in precursor B cells .	IL-7R alpha chains	JAKs	proliferative signaling(signaling)	activation
368	The data further indicate that the IL-7R alpha chains are directly involved in the activation of JAKs and STATs and have a major role in proliferative signaling in precursor B cells .	IL-7R alpha chains	STATs	proliferative signaling(signaling)	activation
428	These data provide strong evidence that E2F or an E2F-related transcription factor is involved in the regulation of nonmuscle myosin expression .	E2F	nonmuscle myosin	expression	regulation(regulation)			regulation(regulation)	transcription factor [pro1]
428	These data provide strong evidence that E2F or an E2F-related transcription factor is involved in the regulation of nonmuscle myosin expression .	E2F-related transcription factor	nonmuscle myosin	expression	regulation(regulation)			regulation(regulation)	transcription factor [pro1]
432	The effects of dominant interfering forms of the JNK / p38 signaling pathway demonstrate that activation of these kinases is critical for cytokine-induced E-selectin gene expression .	JNK / p38	E-selectin gene	signaling pathway(signaling pathway), gene expression(gene expression)	activation(activation)			activation(activate)
455	Abrogation of p53 function by E6 resulted in an increase in the spontaneous mutation frequencies at the heterozygous thymidine kinase ( TK ) locus but not at the hemizygous hypoxanthine phosphoribosyl transferase ( HPRT ) locus .	p53	E6	spontaneous mutation(mutation)				Abrogation(abrogation)
457	We conclude from this study that Arix and NBPhox exhibit indistinguishable and independent transcriptional regulatory properties on the DBH promoter .	Arix	DBH promoter	transcriptional(transcription)				exhibit(exhibit)	regulator [pro1]
457	We conclude from this study that Arix and NBPhox exhibit indistinguishable and independent transcriptional regulatory properties on the DBH promoter .	NBPhox	DBH promoter	transcriptional(transcription)				exhibit(exhibit)	regulator [pro1]
460	NF-kappaB , which is probably important for basal activity of the human NOS II promoter , is unlikely to function as a major effector of CM in DLD-1 cells .	NF-kappaB	human NOS II promoter						activity(activity) [pro2]
468	NOT4 interacts with NOT1 and NOT3 in the two-hybrid assay , and overexpression of NOT3 or NOT4 suppresses not1 and not2 mutations .	NOT4	NOT1	mutation(mutation)			two-hybrid assay(two hybrid) two-hybrid assay(two hybrid)	interacts(interact)
468	NOT4 interacts with NOT1 and NOT3 in the two-hybrid assay , and overexpression of NOT3 or NOT4 suppresses not1 and not2 mutations .	NOT4	NOT3	mutation(mutation)			two-hybrid assay(two hybrid) two-hybrid assay(two hybrid)	interacts(interact)
500	Nevertheless , we demonstrate that the entire three-component yeast capping apparatus , consisting of RNA 5'-triphosphatase ( Cet1p ) , RNA guanylyltransferase ( Ceg1p ) , and Abd1p could be replaced in vivo by the two-component mammalian apparatus consisting of a bifunctional triphosphatase-guanylyltransferase Mce1p and the methyltransferase Hcm1 ( 121-476 ) p .	RNA 5'-triphosphatase;Cet1p	RNA guanylyltransferase;Ceg1p					apparatus(apparatus)
500	Nevertheless , we demonstrate that the entire three-component yeast capping apparatus , consisting of RNA 5'-triphosphatase ( Cet1p ) , RNA guanylyltransferase ( Ceg1p ) , and Abd1p could be replaced in vivo by the two-component mammalian apparatus consisting of a bifunctional triphosphatase-guanylyltransferase Mce1p and the methyltransferase Hcm1 ( 121-476 ) p .	RNA 5'-triphosphatase;Cet1p	Abd1p					apparatus(apparatus)
500	Nevertheless , we demonstrate that the entire three-component yeast capping apparatus , consisting of RNA 5'-triphosphatase ( Cet1p ) , RNA guanylyltransferase ( Ceg1p ) , and Abd1p could be replaced in vivo by the two-component mammalian apparatus consisting of a bifunctional triphosphatase-guanylyltransferase Mce1p and the methyltransferase Hcm1 ( 121-476 ) p .	RNA guanylyltransferase;Ceg1p	Abd1p					apparatus(apparatus)
500	Nevertheless , we demonstrate that the entire three-component yeast capping apparatus , consisting of RNA 5'-triphosphatase ( Cet1p ) , RNA guanylyltransferase ( Ceg1p ) , and Abd1p could be replaced in vivo by the two-component mammalian apparatus consisting of a bifunctional triphosphatase-guanylyltransferase Mce1p and the methyltransferase Hcm1 ( 121-476 ) p .	triphosphatase-guanylyltransferase Mce1p	methyltransferase Hcm1 ( 121-476 ) p					apparatus(apparatus)
505	The iron dependence of transcription and expression of cvaA , which encodes a transporter accessory protein , and cvi , encoding the colicin V immunity protein , was assessed under conditions of iron excess or depletion .	cvi	colicin V immunity protein					encoding(encode)
521	Although linker regions in transcription factors are known to modulate DNA binding specificity , our studies suggest that the human HSF1 linker plays no role in determining HSF1 binding preferences in vivo but is a critical determinant in regulating the HSF1 monomer-trimer equilibrium .	human HSF1	HSF1 monomer-trimer					regulating(regulate)
532	The effect of Rho on AP-1 is independent of the mitogen-activated protein kinase pathway , as a dominant-negative MEK and a MEK inhibitor ( PD98059 ) did not affect Rho-induced AP-1 activity .	Rho	AP-1					effect(effect)	activity(activity) [pro2]
555	A yeast DNA fragment carrying the gene CP A1 encoding the small subunit of the arginine pathway carbamoyl-phosphate synthetase has been sequenced .	gene CP A1	carbamoyl-phosphate synthetase					encoding(encode)
568	These data show that PTH and cAMP can repress collagen promoter activity in calvariae from transgenic mice , suggesting that the alpha 1 ( I ) collagen promoter may contain cis elements down-stream of -2 . 3 kilobases that mediate PTH and cAMP repression of collagen gene expression in bone .	PTH	collagen promoter	gene expression(gene expression)	promoter activity(promoter activity) promoter activity(promoter activity)			repress(repress)	activity(activity) [pro2]
568	These data show that PTH and cAMP can repress collagen promoter activity in calvariae from transgenic mice , suggesting that the alpha 1 ( I ) collagen promoter may contain cis elements down-stream of -2 . 3 kilobases that mediate PTH and cAMP repression of collagen gene expression in bone .	PTH	collagen gene	gene expression(gene expression)				repression(repression)
583	A mutational analysis has resolved a region of seven amino acids ( amino acids 26-32 ) in the N-terminus of Bob1 that are important for contacting the DNA binding POU domain of Oct-1 or Oct-2 .	Bob1	Oct-1		DNA binding(DNA binding)		mutational analysis	binding(binding)
583	A mutational analysis has resolved a region of seven amino acids ( amino acids 26-32 ) in the N-terminus of Bob1 that are important for contacting the DNA binding POU domain of Oct-1 or Oct-2 .	Bob1	Oct-2		DNA binding(DNA binding)		mutational analysis	binding(binding)
585	Mod ( mdg4 ) , also known as E ( var ) 3-93D , is involved in a variety of processes , such as gene silencing in position effect variegation ( PEV ) , the control of gypsy insulator sequences , regulation of homeotic gene expression , and programmed cell death .	Mod ( mdg4 );E ( var ) 3-93D	gypsy insulator sequences					process
585	Mod ( mdg4 ) , also known as E ( var ) 3-93D , is involved in a variety of processes , such as gene silencing in position effect variegation ( PEV ) , the control of gypsy insulator sequences , regulation of homeotic gene expression , and programmed cell death .	Mod ( mdg4 );E ( var ) 3-93D	homeotic gene	gene expression	regulation			process
587	Mutations of the RET gene , encoding a receptor tyrosine kinase , have been associated with the inherited cancer syndromes MEN 2A and MEN 2B .	RET gene	receptor tyrosine kinase					encoding(encode)	receptor tyrosine kinase(receptor, kinase) [pro2]
609	While this Saccharomyces cerevisiae SIN4 gene product is a component of a mediator complex associated with RNA polymerase II , various studies suggest the involvement of Sin4 in the alteration of higher-order chromatin structure .	SIN4 gene product	RNA polymerase II					associated(associate)	component [pro2]
625	NGF elicits a more delayed and sustained ERK phosphorylation than EGF , consistent with previous reports .	NGF	ERK	phosphorylation(phosphorylation)				phosphorylation(phosphorylation)	phosphorylation(phosphorylation) [pro2]
625	NGF elicits a more delayed and sustained ERK phosphorylation than EGF , consistent with previous reports .	EGF	ERK	phosphorylation(phosphorylation)				delayed(delay), sustained(sustain)	phosphorylation(phosphorylation) [pro2]
626	Using himA mutants , we confirmed that IHF plays a role in the molybdate-dependent regulation of dmsA-lacZ expression in vivo .	IHF	dmsA-lacZ	expression(gene expression)	regulation(regulation)			regulation(regulation)
630	In HeLa cells , it activated transcription from the herpes simplex virus type 1 thymidine kinase promoter linked to the chloramphenicol acetyltransferase gene when located in inverted orientation upstream of the thymidine kinase promoter or downstream of the chloramphenicol acetyltransferase gene coding sequence .	herpes simplex virus type 1 thymidine kinase promoter	chloramphenicol acetyltransferase gene	transcription(transcription)				linked
633	Pokeweed mitogen ( PWM ) or anti-CD3 significantly increases c-jun messenger RNA ( mRNA ) levels in T cells .	Pokeweed mitogen;PWM	c-jun messenger RNA ( mRNA )					increases(increase)
633	Pokeweed mitogen ( PWM ) or anti-CD3 significantly increases c-jun messenger RNA ( mRNA ) levels in T cells .	anti-CD3	c-jun messenger RNA ( mRNA )					increases(increase)
634	The nit-3 gene of the filamentous fungus Neurospora crassa encodes nitrate reductase , the enzyme which catalyzes the first step in nitrate assimilation .	nit-3 gene of the filamentous fungus Neurospora crassa	nitrate reductase	nitrate assimilation(nitrate assimilation)				encodes(encode)
673	Two distinct Salmonella fimbrins , AgfA and SefA , comprising thin aggregative fimbriae SEF17 and SEF14 , respectively , were each genetically engineered to carry PT3 , an alpha-helical 16-amino acid Leishmania T-cell epitope derived from the metalloprotease gp63 .	AgfA	SEF17					comprising(comprise)
673	Two distinct Salmonella fimbrins , AgfA and SefA , comprising thin aggregative fimbriae SEF17 and SEF14 , respectively , were each genetically engineered to carry PT3 , an alpha-helical 16-amino acid Leishmania T-cell epitope derived from the metalloprotease gp63 .	SefA	SEF14					comprising(comprise)
673	Two distinct Salmonella fimbrins , AgfA and SefA , comprising thin aggregative fimbriae SEF17 and SEF14 , respectively , were each genetically engineered to carry PT3 , an alpha-helical 16-amino acid Leishmania T-cell epitope derived from the metalloprotease gp63 .	PT3	metalloprotease gp63					derived(derive)
700	The fission yeast dsk1+ gene , a multicopy suppressor for cold-sensitive dis1 mutants , encodes a novel 61-kd protein kinase .	fission yeast dsk1+ gene	dis1 mutants					suppressor(suppress)	suppressor(suppressor) [pro1]
700	The fission yeast dsk1+ gene , a multicopy suppressor for cold-sensitive dis1 mutants , encodes a novel 61-kd protein kinase .	fission yeast dsk1+ gene	61-kd protein kinase					encodes(encode)	suppressor(suppressor) [pro1]
706	Activation of the SH2-containing protein tyrosine phosphatase , SH-PTP2 , by phosphotyrosine-containing peptides derived from insulin receptor substrate-1 .	SH2-containing protein tyrosine phosphatase;SH-PTP2	insulin receptor substrate-1		Activation(activation)			Activation(activation), derived(derive)	insulin receptor substrate(receptor) [pro2]
725	However , mutations in the HNF-4 binding site on element CIIB and inhibition of HNF-4 synthesis in HepG2 cells by antisense HNF-4 constructs decreased the apoCII promoter activity to 25-40% of the control , indicating that HNF-4 is a positive regulator of the apoCII gene .	HNF-4	HNF-4 constructs	synthesis	inhibition(inhibition)			inhibition(inhibit)	promoter activity(activity), regulator(regulator) [pro1]
725	However , mutations in the HNF-4 binding site on element CIIB and inhibition of HNF-4 synthesis in HepG2 cells by antisense HNF-4 constructs decreased the apoCII promoter activity to 25-40% of the control , indicating that HNF-4 is a positive regulator of the apoCII gene .	HNF-4	apoCII gene		promoter activity(promoter activity)			positive regulator	positive regulator(regulater) [pro1]
743	This cluster consisted of four apparently unrelated ESTs and two genes , pregnancy-associated plasma protein-A ( PAPP-A ) and a novel gene ( tentatively named EST-YD1 ) .	pregnancy-associated plasma protein-A;PAPP-A	EST-YD1					consisted(consist)	cluster(cluster) [pro1, pro2]
795	GCD10 was first identified genetically as a translational repressor of GCN4 .	GCD10	GCN4	translational(translation)				repressor(repress)	repressor(repressor) [pro2]
805	The scr regulon of pUR400 and the chromosomally encoded scr regulon of Klebsiella pneumoniae KAY2026 are both negatively controlled by a specific repressor ( ScrR ) .	scr regulon	ScrR					repressor(repress)	regulon [pro1]
805	The scr regulon of pUR400 and the chromosomally encoded scr regulon of Klebsiella pneumoniae KAY2026 are both negatively controlled by a specific repressor ( ScrR ) .	chromosomally encoded scr regulon of Klebsiella pneumoniae KAY2026	ScrR					repressor(repress)	repressor(repressor) [pro2]
810	We have partially sequenced the RAP74 protein from purified HeLa cells , cloned its complementary DNA and shown that its translation product can interact with RAP30 in vitro as well as in vivo .	RAP74 protein	RAP30					interact(interact)
831	The results of these studies demonstrate that the rat HDL receptor SR-BI promoter contains two sterol response elements ( pSRE and dSRE ) through which SREBP-1a can bind and activate transcription of this gene .	rat HDL receptor SR-BI promoter	SREBP-1a	transcription(transcription)				bind(bind), activate(activate)
832	These results suggest KCC3 is a new member of the KCC family that is under distinct regulation from KCC1 .	KCC3	KCC1		regulation(regulation)			regulation（regulation）
835	Assembly of a complex between FAK and Src kinases may serve to regulate the subcellular localization and the enzymatic activity of members of the Src family of kinases .	FAK	Src kinases	localization(localization)	enzymatic activity(enzymatic activity			Assembly(assemble)	activity(activity) [pro2]
857	This c-Jun activity is inhibited by c-Fos , another protooncoprotein that can dimerize with c-Jun to form the transcription factor AP-1 .	c-Jun	c-Fos					inhibit	activity [pro1]
857	This c-Jun activity is inhibited by c-Fos , another protooncoprotein that can dimerize with c-Jun to form the transcription factor AP-1 .	c-Fos	c-Jun					dimerize(dimerize)
857	This c-Jun activity is inhibited by c-Fos , another protooncoprotein that can dimerize with c-Jun to form the transcription factor AP-1 .	c-Fos	AP-1					form
857	This c-Jun activity is inhibited by c-Fos , another protooncoprotein that can dimerize with c-Jun to form the transcription factor AP-1 .	c-Jun	AP-1	transcription(transcription)				form
871	Further support for a direct interaction of Tub4p , Spc98p and Spc97p comes from the toxicity of strong SPC97 overexpression which is suppressed by co-overexpression of TUB4 or SPC98 .	SPC97	TUB4	overexpression				interaction(interaction), suppressed(suppress)
871	Further support for a direct interaction of Tub4p , Spc98p and Spc97p comes from the toxicity of strong SPC97 overexpression which is suppressed by co-overexpression of TUB4 or SPC98 .	SPC97	SPC98	overexpression				interaction(interaction), suppressed(suppress)
873	The COL7A1 gene , which encodes type VII collagen , has been implicated as a candidate gene for dominantly and recessively inherited forms of dystrophic epidermolysis bullosa .	COL7A1 gene	type VII collagen					encodes(encode)
895	When this DNA fragment was placed upstream of the chloramphenicol acetyltransferase ( CAT ) reporter gene and transfected into a carp CF cell line , it could drive the synthesis of CAT enzyme 16 times more efficiently than the promoterless pCAT-Basic .	chloramphenicol acetyltransferase;CAT	CAT enzyme	synthesis(synthesis)				synthesis(synthesis)
895	When this DNA fragment was placed upstream of the chloramphenicol acetyltransferase ( CAT ) reporter gene and transfected into a carp CF cell line , it could drive the synthesis of CAT enzyme 16 times more efficiently than the promoterless pCAT-Basic .	pCAT-Basic	CAT enzyme	synthesis(synthesis)
899	The Mif1 5' flanking region contains a functional ER stress-responsive element which is sufficient for induction by tunicamycin .	Mif1 5' flanking region	ER stress-responsive element					contains(contain)
912	Cbl constitutively interacts with the SH3 domains of Grb2 , with a preference for the amino-terminal domain , and is in this way recruited to Shc upon BCR stimulation .	Cbl	SH3 domains					interacts(interact)
912	Cbl constitutively interacts with the SH3 domains of Grb2 , with a preference for the amino-terminal domain , and is in this way recruited to Shc upon BCR stimulation .	Cbl	Shc					recruited(recruit)
922	Labile LTR-binding proteins appear to be essential for c-myc hyperexpression , since both LTR-enhanced transcription and the activities of LTR-binding proteins are specifically decreased after inhibition of protein synthesis ( A .	LTR-binding proteins	c-myc	hyperexpression
940	The specific interaction between a defined structural element of the human immunodeficiency virus mRNA ( RRE , the Rev response element ) and the virus-encoded protein Rev has been implicated in the regulation of the export of unspliced or singly spliced mRNA from the nucleus to the cytoplasm .	RRE;Rev response element	virus-encoded protein Rev	nuclear export(nuclear export)	regulation(regulation)	nucleus(nucleus), cytoplasm(cytoplasm)		interaction(interaction)
941	If hnRNP K is a transcription factor , then interactions with the RNA polymerase II transcription apparatus are predicted .	hnRNP K	RNA polymerase II	transcription(transcription)				interactions(interaction)	transcription factor [pro1]
968	These results suggest that beta-1 may act as a tissue-specific , trans-acting regulator of the expression of the beta-zein gene in developing maize endosperm .	beta-1	beta-zein gene	expression(gene expression), developing(developmental process)				expression(express)	regulator(regulator)[pro1]
973	We report here that constitutively active Mek1 could activate p96h2bk in the absence of oncogenic Ras .	Mek1	p96h2bk					activate(activate)
984	Obstruction of the ERF repressor function by the transactivating members of the ets family of genes ( i . e . gag-myb-ets ) may be essential for the control of genes involved in cell proliferation and may also underlie their tumorigenic effects .	ERF repressor	ets family	cell proliferation(cell proliferation), tumorigenic				Obstruction(obstruction)	repressor(repressor)[pro1]
985	In addition , CaMig1 formed specific complexes with the URS1 region of the S . cerevisiae FBP1 gene .	CaMig1	URS1 region					form(form)
987	Varicella-zoster virus ( VZV ) glycoprotein gI is a type 1 transmembrane glycoprotein which is one component of the heterodimeric gE : gI Fc receptor complex .	type 1 transmembrane glycoprotein	gE;gI Fc receptor			transmembrane		complex(complex)	component [pro2], receptor(acceptor) [pro2]
993	We identify the "M region" of the muscle-specific Xenopus cardiac actin gene promoter from -282 to -348 as necessary for the embryonic expression of a cardiac actin-beta-globin reporter gene injected into fertilized eggs .	muscle-specific Xenopus cardiac actin gene promoter	cardiac actin-beta-globin reporter gene	expression(gene expression)				expression(express)	reporter [pro1]
