# Supplementary material for: The protein-protein interaction ontology: for better representing and capturing the biological context of protein interaction
Source: BMC Genomics. 2021 Nov 16;22(Suppl 5):544. doi: 10.1186/s12864-021-07827-4 (PMC8596923; doi:10.1186/s12864-021-07827-4)
Supplement: Supplementary file 6 — Table S6. The sentences with PPIs and biological process information extracted from “BioCreAtIvE PPI” corpus by the PPIO-based method. [file 12864_2021_7827_MOESM6_ESM.xlsx]

## Sheet: bc_sent_ppi_process
Supplementary Table S6. The sentences with PPIs and biological process information extracted from “BioCreAtIvE PPI” corpus by the PPIO-based method
Sent_ID	Sentences	protein1	protein2	biological process	TP/FP
6	These observations establish that RsmC negatively regulates rsmB transcription but positively affects RsmA production .	RsmC	RsmA	transcription	[FP]
6	These observations establish that RsmC negatively regulates rsmB transcription but positively affects RsmA production .	RsmC	rsmB	transcription	[TP]
12	We have previously shown that LBP-1 represses HIV-1 transcription by inhibiting the binding of TFIID to the TATA box .	LBP-1	TFIID	transcription	[TP]
25	DAF16 is known to be a component of a signaling pathway that has been partially dissected genetically and includes homologues of the insulin / IGF-1 receptor , PtdIns 3-kinase and PKB .	DAF16	insulin / IGF-1 receptor	signaling pathway	[TP]
25	DAF16 is known to be a component of a signaling pathway that has been partially dissected genetically and includes homologues of the insulin / IGF-1 receptor , PtdIns 3-kinase and PKB .	DAF16	PtdIns 3-kinase	signaling pathway	[TP]
25	DAF16 is known to be a component of a signaling pathway that has been partially dissected genetically and includes homologues of the insulin / IGF-1 receptor , PtdIns 3-kinase and PKB .	DAF16	PKB	signaling pathway	[TP]
29	BCL6 encodes a POZ / Zn finger protein , a structure similar to that of many Drosophila developmental regulators and to another protein involved in a human hematopoietic malignancy , PLZF .	BCL6	POZ / Zn finger protein	development	[FP]
40	Taken together , these observations indicate that inhibition of p27 ( KIP1 ) transcription through PI3K-induced FKHR-L1 phosphorylation provides a novel mechanism of regulating cytokine-mediated survival and proliferation .	p27 ( KIP1 )	PI3K-induced FKHR-L1	transcription	[TP]
40	Taken together , these observations indicate that inhibition of p27 ( KIP1 ) transcription through PI3K-induced FKHR-L1 phosphorylation provides a novel mechanism of regulating cytokine-mediated survival and proliferation .	p27 ( KIP1 )	PI3K-induced FKHR-L1	phosphorylation	[TP]
50	To test whether or not SOCS-3 also binds to the IGFIR , we cloned human SOCS-3 by reverse transcription-polymerase chain reaction from human skeletal muscle mRNA .	SOCS-3	IGFIR	transcription	[FP]
54	The NF-kappaB responsive reporter construct , ( PRDII ) ( 4 ) -CAT , was used to explore transcription resulting from NF-kappaB activated by Tat .	NF-kappaB	Tat	transcription	[TP]
61	This transcriptional regulation occurs through modulation of the forkhead transcription factor FKHR-L1 , and IL-3 inhibited FKHR-L1 activity in a PI3K-dependent manner .	IL-3	FKHR-L1	transcription	[TP]
67	Consistent with ErbB-2 being a shared receptor subunit , its tyrosine phosphorylation was increased by both heterologous ligands and it mediated a trans-inhibitory effect of NDF on EGF binding .	NDF	EGF	phosphorylation	[FP]
73	In flies , the dShc protein physically associates with the activated Drosophila epidermal growth factor receptor homolog ( DER ) and is inducibly phosphorylated on tyrosine by DER .	dShc protein	Drosophila epidermal growth factor receptor homolog;DER	growth	[TP]
73	In flies , the dShc protein physically associates with the activated Drosophila epidermal growth factor receptor homolog ( DER ) and is inducibly phosphorylated on tyrosine by DER .	dShc protein	DER	growth	[TP]
78	Our results show that the temperature-sensitive rad54-3 allele blocks mitotic recombination between tandemly repeated DYZ3 satellite sequences and significantly stabilizes a human DYZ5 satellite-containing YAC clone .	temperature-sensitive rad54-3 allele	DYZ3 satellite sequences	mitotic recombination	[TP]
78	Our results show that the temperature-sensitive rad54-3 allele blocks mitotic recombination between tandemly repeated DYZ3 satellite sequences and significantly stabilizes a human DYZ5 satellite-containing YAC clone .	temperature-sensitive rad54-3 allele	human DYZ5	mitotic recombination	[TP]
79	Insulin-like growth factor-I induces bcl-2 promoter through the transcription factor cAMP-response element-binding protein .	Insulin-like growth factor-I	bcl-2 promoter	transcription	[TP]
79	Insulin-like growth factor-I induces bcl-2 promoter through the transcription factor cAMP-response element-binding protein .	Insulin-like growth factor-I	bcl-2 promoter	growth	[TP]
87	In serum-stimulated cells , the binding of NF-Y / CBF to TKC1 increased gradually , reaching a plateau at the S phase .	NF-Y / CBF	TKC1	S phase	[TP]
93	The inhibition of StAR gene transcription by DAX-1 was dose-dependent reducing transcription to 6% of control levels .	StAR gene	DAX-1	transcription	[TP]
97	Moreover , the reconstitution of eUSF and TFIID-depleted transcription complexes with purified protein fractions demonstrate that not only TFIID but also eUSF essentially participates in complex formation even on H5 promoter mutations lacking the TATA-box .	TFIID	eUSF	transcription	[TP]
97	Moreover , the reconstitution of eUSF and TFIID-depleted transcription complexes with purified protein fractions demonstrate that not only TFIID but also eUSF essentially participates in complex formation even on H5 promoter mutations lacking the TATA-box .	TFIID	eUSF	mutation	[FP]
97	Moreover , the reconstitution of eUSF and TFIID-depleted transcription complexes with purified protein fractions demonstrate that not only TFIID but also eUSF essentially participates in complex formation even on H5 promoter mutations lacking the TATA-box .	TFIID	eUSF	formation	[TP]
98	However , cotransfection studies indicate that RVR does not activate transcription when this hormone response element is linked to a reporter gene but rather acts as a potent competitive repressor of ROR alpha function .	RVR	ROR alpha	transcription	[FP]
104	Altogether , our results indicate that the transcriptional activity of Cut proteins is modulated by PKC .	Cut proteins	PKC	transcription	[TP]
106	Here we have investigated the structural requirements and consequences of regulatory phosphorylation for the interaction between c-Jun and JNK in vivo .	c-Jun	JNK	phosphorylation	[FP]
107	Although isl-1 binds to both the insulin and amylin gene promoter elements in vitro , these sequences display marked differences in their relative transcriptional properties when ligated adjacent to a heterologous promoter and transfected into InR1 -G9 islet cells .	isl-1	insulin	transcription	[TP]
107	Although isl-1 binds to both the insulin and amylin gene promoter elements in vitro , these sequences display marked differences in their relative transcriptional properties when ligated adjacent to a heterologous promoter and transfected into InR1 -G9 islet cells .	isl-1	amylin gene promoter elements	transcription	[TP]
109	Ras- and ultra-violet-responsive protein kinases that phosphorylate c-Jun on serine residues at positions 63 and 73 and stimulate its transcriptional activity have been identified .	Ras- and ultra-violet-responsive protein kinases	c-Jun	transcription	[TP]
118	LMP2A enhances Lyn and Syk ubiquitination in vivo in a fashion that depends on the activity of Nedd4 family members and correlates with destabilization of the Lyn tyrosine kinase .	LMP2A	Lyn	ubiquitination	[TP]
118	LMP2A enhances Lyn and Syk ubiquitination in vivo in a fashion that depends on the activity of Nedd4 family members and correlates with destabilization of the Lyn tyrosine kinase .	LMP2A	Syk	ubiquitination	[TP]
127	Binding of serum response factor to CArG box sequences is necessary but not sufficient to restrict gene expression to arterial smooth muscle cells .	serum response factor	CArG box sequences	gene expression	[TP]
130	We show here that RA and E1A induce phosphorylation of the E1A-associated 300 kDa protein ( p300 ) during the differentiation of F9 cells .	E1A	E1A-associated 300 kDa protein;p300	phosphorylation	[TP]
130	We show here that RA and E1A induce phosphorylation of the E1A-associated 300 kDa protein ( p300 ) during the differentiation of F9 cells .	RA	E1A-associated 300 kDa protein;p300	phosphorylation	[TP]
134	We have previously demonstrated that expression of the gene for the reproductive neuropeptide , GnRH , is repressed by the glutamate / NO / cyclic GMP ( cGMP ) signal transduction pathway through cGMP-dependent protein kinase in the hypothalamic GnRH-secreting neuronal cell line GT1-7 .	GnRH	cGMP-dependent protein kinase	transduction	[TP]
134	We have previously demonstrated that expression of the gene for the reproductive neuropeptide , GnRH , is repressed by the glutamate / NO / cyclic GMP ( cGMP ) signal transduction pathway through cGMP-dependent protein kinase in the hypothalamic GnRH-secreting neuronal cell line GT1-7 .	GnRH	cGMP-dependent protein kinase	signal transduction	[TP]
137	We found that the 3'-end-adjacent sequence CA ( N ) 3-10AGTNNAA , conserved in plant Pol II-specific U snRNA genes , is essential for the 3'-end formation of U2 transcripts and , similar to the vertebrate 3' box , is highly tolerant to mutation .	Pol II-specific U snRNA genes	U2 transcripts	mutation	[FP]
137	We found that the 3'-end-adjacent sequence CA ( N ) 3-10AGTNNAA , conserved in plant Pol II-specific U snRNA genes , is essential for the 3'-end formation of U2 transcripts and , similar to the vertebrate 3' box , is highly tolerant to mutation .	Pol II-specific U snRNA genes	U2 transcripts	formation	[FP]
146	However , while IL-1beta and TNF-alpha both induced nuclear binding of the Rel proteins p50 and p65 to an NF-kappaB consensus oligonucleotide in gel shift assays and caused transient degradation of inhibitor of NF-kappaB-alpha ( IkappaB-alpha ) in the cytoplasm of myofibroblasts , only IL-1beta upregulated PDGF-Ralpha .	IL-1beta	PDGF-Ralpha	degradation	[FP]
146	However , while IL-1beta and TNF-alpha both induced nuclear binding of the Rel proteins p50 and p65 to an NF-kappaB consensus oligonucleotide in gel shift assays and caused transient degradation of inhibitor of NF-kappaB-alpha ( IkappaB-alpha ) in the cytoplasm of myofibroblasts , only IL-1beta upregulated PDGF-Ralpha .	IL-1beta	Rel proteins p50	degradation	[TP]
146	However , while IL-1beta and TNF-alpha both induced nuclear binding of the Rel proteins p50 and p65 to an NF-kappaB consensus oligonucleotide in gel shift assays and caused transient degradation of inhibitor of NF-kappaB-alpha ( IkappaB-alpha ) in the cytoplasm of myofibroblasts , only IL-1beta upregulated PDGF-Ralpha .	IL-1beta	p65	degradation	[TP]
146	However , while IL-1beta and TNF-alpha both induced nuclear binding of the Rel proteins p50 and p65 to an NF-kappaB consensus oligonucleotide in gel shift assays and caused transient degradation of inhibitor of NF-kappaB-alpha ( IkappaB-alpha ) in the cytoplasm of myofibroblasts , only IL-1beta upregulated PDGF-Ralpha .	TNF-alpha	Rel proteins p50	degradation	[TP]
146	However , while IL-1beta and TNF-alpha both induced nuclear binding of the Rel proteins p50 and p65 to an NF-kappaB consensus oligonucleotide in gel shift assays and caused transient degradation of inhibitor of NF-kappaB-alpha ( IkappaB-alpha ) in the cytoplasm of myofibroblasts , only IL-1beta upregulated PDGF-Ralpha .	TNF-alpha	p65	degradation	[TP]
146	However , while IL-1beta and TNF-alpha both induced nuclear binding of the Rel proteins p50 and p65 to an NF-kappaB consensus oligonucleotide in gel shift assays and caused transient degradation of inhibitor of NF-kappaB-alpha ( IkappaB-alpha ) in the cytoplasm of myofibroblasts , only IL-1beta upregulated PDGF-Ralpha .	Rel proteins p50	NF-kappaB consensus oligonucleotide	degradation	[TP]
146	However , while IL-1beta and TNF-alpha both induced nuclear binding of the Rel proteins p50 and p65 to an NF-kappaB consensus oligonucleotide in gel shift assays and caused transient degradation of inhibitor of NF-kappaB-alpha ( IkappaB-alpha ) in the cytoplasm of myofibroblasts , only IL-1beta upregulated PDGF-Ralpha .	p65	NF-kappaB consensus oligonucleotide	degradation	[TP]
147	Posttranslational regulation of Ty1 retrotransposition by mitogen-activated protein kinase Fus3 .	Ty1	mitogen-activated protein kinase Fus3	translation	[FP]
147	Posttranslational regulation of Ty1 retrotransposition by mitogen-activated protein kinase Fus3 .	Ty1	mitogen-activated protein kinase Fus3	transposition	[FP]
149	Transcription of the metH gene in Salmonella typhimurium and Escherichia coli is positively regulated by the metR gene product , a DNA binding protein .	metH gene in Salmonella typhimurium and Escherichia coli	metR gene product	transcription	[TP]
162	A cDNA , cak1At , was isolated that suppressed the CAK mutation in budding yeast , and it also complemented a fission yeast CAK mutant . cak1At encodes a protein related to animal CAKs .	cak1At	animal CAKs	mutation	[TP]
163	PKA phosphorylated WT1 at Ser-365 and Ser-393 in vitro , as well as at additional sites , and this phosphorylation abolished the DNA-binding activity of WT1 in vitro .	PKA	WT1	phosphorylation	[TP]
175	The rrd1 , 2delta mutant was partially rescued by inactivation of HOG1 or PBS2 , suggesting an interaction between the RRD genes and the Hog1p signal transduction pathway .	RRD genes	Hog1p signal transduction pathway	transduction	[TP]
175	The rrd1 , 2delta mutant was partially rescued by inactivation of HOG1 or PBS2 , suggesting an interaction between the RRD genes and the Hog1p signal transduction pathway .	RRD genes	Hog1p signal transduction pathway	signal transduction	[TP]
181	In budding yeast , the protein Skp1p , the cullin-family member Cdc53p , and the F-box / WD-repeat protein Cdc4p form the SCFCdc4p ubiquitin ligase complex , which targets the cyclin-dependent kinase ( Cdk ) inhibitor Sic1p for proteolysis [ 3 ] [ 4 ] [ 5 ] [ 6 ] [ 7 ] [ 8 ] .	Skp1p	SCFCdc4p ubiquitin ligase complex	proteolysis	[TP]
181	In budding yeast , the protein Skp1p , the cullin-family member Cdc53p , and the F-box / WD-repeat protein Cdc4p form the SCFCdc4p ubiquitin ligase complex , which targets the cyclin-dependent kinase ( Cdk ) inhibitor Sic1p for proteolysis [ 3 ] [ 4 ] [ 5 ] [ 6 ] [ 7 ] [ 8 ] .	F-box / WD-repeat protein Cdc4p	SCFCdc4p ubiquitin ligase complex	proteolysis	[TP]
181	In budding yeast , the protein Skp1p , the cullin-family member Cdc53p , and the F-box / WD-repeat protein Cdc4p form the SCFCdc4p ubiquitin ligase complex , which targets the cyclin-dependent kinase ( Cdk ) inhibitor Sic1p for proteolysis [ 3 ] [ 4 ] [ 5 ] [ 6 ] [ 7 ] [ 8 ] .	cullin-family member Cdc53p	SCFCdc4p ubiquitin ligase complex	proteolysis	[TP]
182	GGS1 is the same gene as TPS1 which was identified as encoding a subunit of the trehalose-6-phosphate synthase / phosphatase complex and it is allelic to the fdp1 , byp1 , glc6 and cif1 mutations .	TPS1	trehalose-6-phosphate synthase / phosphatase complex	mutation	[FP]
193	HS inducibility required the HSE which was bound by HS transcription factor-1 ( HSF-1 ) present in extracts prepared from cells exposed to HS .	HSE	HS transcription factor-1 ( HSF-1 )	transcription	[TP]
198	In addition , the gcd1-101 mutation suppressed the low translational efficiency of GCN4-lacZ mRNA observed in gcn2- and gcn3- cells .	gcd1-101 mutation	GCN4-lacZ mRNA	mutation	[FP]
198	In addition , the gcd1-101 mutation suppressed the low translational efficiency of GCN4-lacZ mRNA observed in gcn2- and gcn3- cells .	gcd1-101 mutation	GCN4-lacZ mRNA	translation	[TP]
201	Among the H / ACA snoRNAs associated with Gar1p , one can distinguish a large group of snoRNAs that are not essential in yeast and serve as guides for pseudouridine synthesis onto the pre-rRNA molecule .	H / ACA snoRNAs	Gar1p	synthesis	[TP]
218	In the current model , Wingless / Wnt signal stabilizes Armadillo / beta-catenin , which then accumulates in nuclei and binds TCF / LEF family proteins , forming bipartite transcription factors which activate transcription of Wingless / Wnt responsive genes .	Wingless / Wnt	Armadillo / beta-catenin	transcription	[TP]
218	In the current model , Wingless / Wnt signal stabilizes Armadillo / beta-catenin , which then accumulates in nuclei and binds TCF / LEF family proteins , forming bipartite transcription factors which activate transcription of Wingless / Wnt responsive genes .	Armadillo / beta-catenin	TCF / LEF family proteins	transcription	[TP]
230	The gene lac-1 , encoding the enzyme laccase , is the best characterized of a number of genes in the chestnut blight fungus , Cryphonectria parasitica , that are repressed by hypoviruses , a group of virulence-attenuating mycoviruses . lac-1 has also been shown to be transcriptionally activated by low concentrations of the translational inhibitor cycloheximide ( CHX ) and by the immunosuppressant…	gene lac-1	laccase	translation	[FP]
230	The gene lac-1 , encoding the enzyme laccase , is the best characterized of a number of genes in the chestnut blight fungus , Cryphonectria parasitica , that are repressed by hypoviruses , a group of virulence-attenuating mycoviruses . lac-1 has also been shown to be transcriptionally activated by low concentrations of the translational inhibitor cycloheximide ( CHX ) and by the immunosuppressant…	gene lac-1	laccase	transcription	[TP]
324	Molecular cloning and characterization of OsPSK , a gene encoding a precursor for phytosulfokine-alpha , required for rice cell proliferation .	OsPSK	phytosulfokine-alpha	cell proliferation	[TP]
334	To examine the role of this CE2 element in regulating Hoxa1 expression in vivo , transgenic mice were generated which express a Hoxa1 beta-galactosidase reporter gene that contains a mutation in the CE2 element .	CE2 element	Hoxa1	mutation	[FP]
335	Zebrafish cyclops ( cyc ) encodes a Transforming Growth Factor beta ( TGFbeta ) signaling factor closely related to mouse Nodal .	cyclops;cyc	Transforming Growth Factor beta;TGFbeta	growth	[TP]
343	The novel hematopoietic growth factor FLT3 ligand ( FL ) is the cognate ligand for the FLT3 , tyrosine kinase receptor ( R ) , also referred to as FLK-2 and STK-1 .	hematopoietic growth factor FLT3 ligand;FL	FLT3	growth	[TP]
428	These data provide strong evidence that E2F or an E2F-related transcription factor is involved in the regulation of nonmuscle myosin expression .	E2F	nonmuscle myosin	transcription	[TP]
428	These data provide strong evidence that E2F or an E2F-related transcription factor is involved in the regulation of nonmuscle myosin expression .	E2F-related transcription factor	nonmuscle myosin	transcription	[TP]
432	The effects of dominant interfering forms of the JNK / p38 signaling pathway demonstrate that activation of these kinases is critical for cytokine-induced E-selectin gene expression .	JNK / p38	E-selectin gene	signaling pathway	[TP]
432	The effects of dominant interfering forms of the JNK / p38 signaling pathway demonstrate that activation of these kinases is critical for cytokine-induced E-selectin gene expression .	JNK / p38	E-selectin gene	gene expression	[TP]
455	Abrogation of p53 function by E6 resulted in an increase in the spontaneous mutation frequencies at the heterozygous thymidine kinase ( TK ) locus but not at the hemizygous hypoxanthine phosphoribosyl transferase ( HPRT ) locus .	p53	E6	mutation	[FP]
457	We conclude from this study that Arix and NBPhox exhibit indistinguishable and independent transcriptional regulatory properties on the DBH promoter .	Arix	DBH promoter	transcription	[TP]
457	We conclude from this study that Arix and NBPhox exhibit indistinguishable and independent transcriptional regulatory properties on the DBH promoter .	NBPhox	DBH promoter	transcription	[TP]
468	NOT4 interacts with NOT1 and NOT3 in the two-hybrid assay , and overexpression of NOT3 or NOT4 suppresses not1 and not2 mutations .	NOT4	NOT1	mutation	[TP]
468	NOT4 interacts with NOT1 and NOT3 in the two-hybrid assay , and overexpression of NOT3 or NOT4 suppresses not1 and not2 mutations .	NOT4	NOT3	mutation	[TP]
505	The iron dependence of transcription and expression of cvaA , which encodes a transporter accessory protein , and cvi , encoding the colicin V immunity protein , was assessed under conditions of iron excess or depletion .	cvi	colicin V immunity protein	transcription	[FP]
521	Although linker regions in transcription factors are known to modulate DNA binding specificity , our studies suggest that the human HSF1 linker plays no role in determining HSF1 binding preferences in vivo but is a critical determinant in regulating the HSF1 monomer-trimer equilibrium .	human HSF1	HSF1 monomer-trimer	transcription	[FP]
568	These data show that PTH and cAMP can repress collagen promoter activity in calvariae from transgenic mice , suggesting that the alpha 1 ( I ) collagen promoter may contain cis elements down-stream of -2 . 3 kilobases that mediate PTH and cAMP repression of collagen gene expression in bone .	PTH	collagen promoter	gene expression	[TP]
568	These data show that PTH and cAMP can repress collagen promoter activity in calvariae from transgenic mice , suggesting that the alpha 1 ( I ) collagen promoter may contain cis elements down-stream of -2 . 3 kilobases that mediate PTH and cAMP repression of collagen gene expression in bone .	PTH	collagen gene	gene expression	[TP]
583	A mutational analysis has resolved a region of seven amino acids ( amino acids 26-32 ) in the N-terminus of Bob1 that are important for contacting the DNA binding POU domain of Oct-1 or Oct-2 .	Bob1	Oct-1	mutation	[FP]
583	A mutational analysis has resolved a region of seven amino acids ( amino acids 26-32 ) in the N-terminus of Bob1 that are important for contacting the DNA binding POU domain of Oct-1 or Oct-2 .	Bob1	Oct-2	mutation	[FP]
585	Mod ( mdg4 ) , also known as E ( var ) 3-93D , is involved in a variety of processes , such as gene silencing in position effect variegation ( PEV ) , the control of gypsy insulator sequences , regulation of homeotic gene expression , and programmed cell death .	Mod ( mdg4 );E ( var ) 3-93D	gypsy insulator sequences	programmed cell death	[FP]
585	Mod ( mdg4 ) , also known as E ( var ) 3-93D , is involved in a variety of processes , such as gene silencing in position effect variegation ( PEV ) , the control of gypsy insulator sequences , regulation of homeotic gene expression , and programmed cell death .	Mod ( mdg4 );E ( var ) 3-93D	gypsy insulator sequences	gene expression	[FP]
585	Mod ( mdg4 ) , also known as E ( var ) 3-93D , is involved in a variety of processes , such as gene silencing in position effect variegation ( PEV ) , the control of gypsy insulator sequences , regulation of homeotic gene expression , and programmed cell death .	Mod ( mdg4 );E ( var ) 3-93D	gypsy insulator sequences	gene silencing	[FP]
585	Mod ( mdg4 ) , also known as E ( var ) 3-93D , is involved in a variety of processes , such as gene silencing in position effect variegation ( PEV ) , the control of gypsy insulator sequences , regulation of homeotic gene expression , and programmed cell death .	Mod ( mdg4 );E ( var ) 3-93D	homeotic gene	programmed cell death	[FP]
585	Mod ( mdg4 ) , also known as E ( var ) 3-93D , is involved in a variety of processes , such as gene silencing in position effect variegation ( PEV ) , the control of gypsy insulator sequences , regulation of homeotic gene expression , and programmed cell death .	Mod ( mdg4 );E ( var ) 3-93D	homeotic gene	gene expression	[TP]
585	Mod ( mdg4 ) , also known as E ( var ) 3-93D , is involved in a variety of processes , such as gene silencing in position effect variegation ( PEV ) , the control of gypsy insulator sequences , regulation of homeotic gene expression , and programmed cell death .	Mod ( mdg4 );E ( var ) 3-93D	homeotic gene	gene silencing	[FP]
587	Mutations of the RET gene , encoding a receptor tyrosine kinase , have been associated with the inherited cancer syndromes MEN 2A and MEN 2B .	RET gene	receptor tyrosine kinase	mutation	[FP]
625	NGF elicits a more delayed and sustained ERK phosphorylation than EGF , consistent with previous reports .	NGF	ERK	phosphorylation	[TP]
625	NGF elicits a more delayed and sustained ERK phosphorylation than EGF , consistent with previous reports .	EGF	ERK	phosphorylation	[TP]
630	In HeLa cells , it activated transcription from the herpes simplex virus type 1 thymidine kinase promoter linked to the chloramphenicol acetyltransferase gene when located in inverted orientation upstream of the thymidine kinase promoter or downstream of the chloramphenicol acetyltransferase gene coding sequence .	herpes simplex virus type 1 thymidine kinase promoter	chloramphenicol acetyltransferase gene	transcription	[TP]
725	However , mutations in the HNF-4 binding site on element CIIB and inhibition of HNF-4 synthesis in HepG2 cells by antisense HNF-4 constructs decreased the apoCII promoter activity to 25-40% of the control , indicating that HNF-4 is a positive regulator of the apoCII gene .	HNF-4	HNF-4 constructs	synthesis	[TP]
725	However , mutations in the HNF-4 binding site on element CIIB and inhibition of HNF-4 synthesis in HepG2 cells by antisense HNF-4 constructs decreased the apoCII promoter activity to 25-40% of the control , indicating that HNF-4 is a positive regulator of the apoCII gene .	HNF-4	HNF-4 constructs	mutation	[FP]
725	However , mutations in the HNF-4 binding site on element CIIB and inhibition of HNF-4 synthesis in HepG2 cells by antisense HNF-4 constructs decreased the apoCII promoter activity to 25-40% of the control , indicating that HNF-4 is a positive regulator of the apoCII gene .	HNF-4	apoCII gene	synthesis	[FP]
725	However , mutations in the HNF-4 binding site on element CIIB and inhibition of HNF-4 synthesis in HepG2 cells by antisense HNF-4 constructs decreased the apoCII promoter activity to 25-40% of the control , indicating that HNF-4 is a positive regulator of the apoCII gene .	HNF-4	apoCII gene	mutation	[FP]
795	GCD10 was first identified genetically as a translational repressor of GCN4 .	GCD10	GCN4	translation	[TP]
810	We have partially sequenced the RAP74 protein from purified HeLa cells , cloned its complementary DNA and shown that its translation product can interact with RAP30 in vitro as well as in vivo .	RAP74 protein	RAP30	translation	[FP]
831	The results of these studies demonstrate that the rat HDL receptor SR-BI promoter contains two sterol response elements ( pSRE and dSRE ) through which SREBP-1a can bind and activate transcription of this gene .	rat HDL receptor SR-BI promoter	SREBP-1a	transcription	[TP]
857	This c-Jun activity is inhibited by c-Fos , another protooncoprotein that can dimerize with c-Jun to form the transcription factor AP-1 .	c-Jun	c-Fos	transcription	[FP]
857	This c-Jun activity is inhibited by c-Fos , another protooncoprotein that can dimerize with c-Jun to form the transcription factor AP-1 .	c-Fos	c-Jun	transcription	[FP]
857	This c-Jun activity is inhibited by c-Fos , another protooncoprotein that can dimerize with c-Jun to form the transcription factor AP-1 .	c-Fos	AP-1	transcription	[FP]
857	This c-Jun activity is inhibited by c-Fos , another protooncoprotein that can dimerize with c-Jun to form the transcription factor AP-1 .	c-Jun	AP-1	transcription	[TP]
895	When this DNA fragment was placed upstream of the chloramphenicol acetyltransferase ( CAT ) reporter gene and transfected into a carp CF cell line , it could drive the synthesis of CAT enzyme 16 times more efficiently than the promoterless pCAT-Basic .	chloramphenicol acetyltransferase;CAT	CAT enzyme	synthesis	[TP]
895	When this DNA fragment was placed upstream of the chloramphenicol acetyltransferase ( CAT ) reporter gene and transfected into a carp CF cell line , it could drive the synthesis of CAT enzyme 16 times more efficiently than the promoterless pCAT-Basic .	pCAT-Basic	CAT enzyme	synthesis	[TP]
922	Labile LTR-binding proteins appear to be essential for c-myc hyperexpression , since both LTR-enhanced transcription and the activities of LTR-binding proteins are specifically decreased after inhibition of protein synthesis ( A .	LTR-binding proteins	c-myc	transcription	[FP]
922	Labile LTR-binding proteins appear to be essential for c-myc hyperexpression , since both LTR-enhanced transcription and the activities of LTR-binding proteins are specifically decreased after inhibition of protein synthesis ( A .	LTR-binding proteins	c-myc	synthesis	[FP]
922	Labile LTR-binding proteins appear to be essential for c-myc hyperexpression , since both LTR-enhanced transcription and the activities of LTR-binding proteins are specifically decreased after inhibition of protein synthesis ( A .	LTR-binding proteins	c-myc	protein synthesis	[FP]
941	If hnRNP K is a transcription factor , then interactions with the RNA polymerase II transcription apparatus are predicted .	hnRNP K	RNA polymerase II	transcription	[TP]
984	Obstruction of the ERF repressor function by the transactivating members of the ets family of genes ( i . e . gag-myb-ets ) may be essential for the control of genes involved in cell proliferation and may also underlie their tumorigenic effects .	ERF repressor	ets family	cell proliferation	[TP]
