# Supplementary material for: The protein-protein interaction ontology: for better representing and capturing the biological context of protein interaction
Source: BMC Genomics. 2021 Nov 16;22(Suppl 5):544. doi: 10.1186/s12864-021-07827-4 (PMC8596923; doi:10.1186/s12864-021-07827-4)
Supplement: Supplementary file 7 — Table S7. The sentences with PPIs and subcellular location information extracted from “BioCreAtIvE PPI” corpus using the PPIO-based method. [file 12864_2021_7827_MOESM7_ESM.xlsx]

## Sheet: bc_sent_ppi_location
Supplementary Table S7. The sentences with PPIs and subcellular location information extracted from “BioCreAtIvE PPI” corpus using the PPIO-based method
Sent_ID	Sentences	protein1	protein2	subcellular location	TP/FP
99	Membrane-bound Steel factor induces more persistent tyrosine kinase activation and longer life span of c-kit gene-encoded protein than its soluble form .	Steel factor	tyrosine kinase	membrane	[TP]
99	Membrane-bound Steel factor induces more persistent tyrosine kinase activation and longer life span of c-kit gene-encoded protein than its soluble form .	Steel factor	c-kit;c-kit gene-encoded protein	membrane	[TP]
108	Pretreatment of cells with the mitogen-activated protein-extracellular signal-regulated kinase kinase ( MEK ) inhibitor U0126 inhibited S6K2 activation to a greater extent than S6K1 .	mitogen-activated protein-extracellular signal-regulated kinase kinase;MEK	S6K2	extracellular	[FP]
108	Pretreatment of cells with the mitogen-activated protein-extracellular signal-regulated kinase kinase ( MEK ) inhibitor U0126 inhibited S6K2 activation to a greater extent than S6K1 .	mitogen-activated protein-extracellular signal-regulated kinase kinase;MEK	S6K1	extracellular	[FP]
119	The localization of ZAP-70 to the cell cortex is , therefore , regulated by the activity of SRC-family kinases , independently of their ability to phosphorylate immunoreceptor tyrosine-based activation motifs of the TCR .	ZAP-70	SRC-family kinases	cell cortex	[TP]
119	The localization of ZAP-70 to the cell cortex is , therefore , regulated by the activity of SRC-family kinases , independently of their ability to phosphorylate immunoreceptor tyrosine-based activation motifs of the TCR .	SRC-family kinases	TCR	cell cortex	[FP]
146	However , while IL-1beta and TNF-alpha both induced nuclear binding of the Rel proteins p50 and p65 to an NF-kappaB consensus oligonucleotide in gel shift assays and caused transient degradation of inhibitor of NF-kappaB-alpha ( IkappaB-alpha ) in the cytoplasm of myofibroblasts , only IL-1beta upregulated PDGF-Ralpha .	IL-1beta	Rel proteins p50	cytoplasm	[TP]
146	However , while IL-1beta and TNF-alpha both induced nuclear binding of the Rel proteins p50 and p65 to an NF-kappaB consensus oligonucleotide in gel shift assays and caused transient degradation of inhibitor of NF-kappaB-alpha ( IkappaB-alpha ) in the cytoplasm of myofibroblasts , only IL-1beta upregulated PDGF-Ralpha .	IL-1beta	p65	cytoplasm	[TP]
146	However , while IL-1beta and TNF-alpha both induced nuclear binding of the Rel proteins p50 and p65 to an NF-kappaB consensus oligonucleotide in gel shift assays and caused transient degradation of inhibitor of NF-kappaB-alpha ( IkappaB-alpha ) in the cytoplasm of myofibroblasts , only IL-1beta upregulated PDGF-Ralpha .	TNF-alpha	Rel proteins p50	cytoplasm	[TP]
146	However , while IL-1beta and TNF-alpha both induced nuclear binding of the Rel proteins p50 and p65 to an NF-kappaB consensus oligonucleotide in gel shift assays and caused transient degradation of inhibitor of NF-kappaB-alpha ( IkappaB-alpha ) in the cytoplasm of myofibroblasts , only IL-1beta upregulated PDGF-Ralpha .	TNF-alpha	p65	cytoplasm	[TP]
146	However , while IL-1beta and TNF-alpha both induced nuclear binding of the Rel proteins p50 and p65 to an NF-kappaB consensus oligonucleotide in gel shift assays and caused transient degradation of inhibitor of NF-kappaB-alpha ( IkappaB-alpha ) in the cytoplasm of myofibroblasts , only IL-1beta upregulated PDGF-Ralpha .	Rel proteins p50	NF-kappaB consensus oligonucleotide	cytoplasm	[TP]
146	However , while IL-1beta and TNF-alpha both induced nuclear binding of the Rel proteins p50 and p65 to an NF-kappaB consensus oligonucleotide in gel shift assays and caused transient degradation of inhibitor of NF-kappaB-alpha ( IkappaB-alpha ) in the cytoplasm of myofibroblasts , only IL-1beta upregulated PDGF-Ralpha .	p65	NF-kappaB consensus oligonucleotide	cytoplasm	[TP]
146	However , while IL-1beta and TNF-alpha both induced nuclear binding of the Rel proteins p50 and p65 to an NF-kappaB consensus oligonucleotide in gel shift assays and caused transient degradation of inhibitor of NF-kappaB-alpha ( IkappaB-alpha ) in the cytoplasm of myofibroblasts , only IL-1beta upregulated PDGF-Ralpha .	IL-1beta	PDGF-Ralpha	cytoplasm	[FP]
165	P-CIP1 , a novel protein that interacts with the cytosolic domain of peptidylglycine alpha-amidating monooxygenase , is associated with endosomes .	P-CIP1	peptidylglycine alpha-amidating monooxygenase	endosome	[TP]
165	P-CIP1 , a novel protein that interacts with the cytosolic domain of peptidylglycine alpha-amidating monooxygenase , is associated with endosomes .	P-CIP1	peptidylglycine alpha-amidating monooxygenase	cytosol	[TP]
184	Expression of a hybrid protein containing the cytoplasmic C-terminal half of UhpB fused to glutathione S-transferase ( GST ) also interfered with Uhp signaling .	UhpB	glutathione S-transferase;GST	cytoplasm	[FP]
184	Expression of a hybrid protein containing the cytoplasmic C-terminal half of UhpB fused to glutathione S-transferase ( GST ) also interfered with Uhp signaling .	UhpB	Uhp	cytoplasm	[FP]
609	While this Saccharomyces cerevisiae SIN4 gene product is a component of a mediator complex associated with RNA polymerase II , various studies suggest the involvement of Sin4 in the alteration of higher-order chromatin structure .	SIN4 gene product	RNA polymerase II	chromatin	[FP]
835	Assembly of a complex between FAK and Src kinases may serve to regulate the subcellular localization and the enzymatic activity of members of the Src family of kinases .	FAK	Src kinases	subcellular localization	[FP]
940	The specific interaction between a defined structural element of the human immunodeficiency virus mRNA ( RRE , the Rev response element ) and the virus-encoded protein Rev has been implicated in the regulation of the export of unspliced or singly spliced mRNA from the nucleus to the cytoplasm .	RRE;Rev response element	virus-encoded protein Rev	cytoplasm	[TP]
940	The specific interaction between a defined structural element of the human immunodeficiency virus mRNA ( RRE , the Rev response element ) and the virus-encoded protein Rev has been implicated in the regulation of the export of unspliced or singly spliced mRNA from the nucleus to the cytoplasm .	RRE;Rev response element	virus-encoded protein Rev	nucleus	[TP]
987	Varicella-zoster virus ( VZV ) glycoprotein gI is a type 1 transmembrane glycoprotein which is one component of the heterodimeric gE : gI Fc receptor complex .	type 1 transmembrane glycoprotein	gE;gI Fc receptor	membrane	[TP]
