# Supplementary material for: The protein-protein interaction ontology: for better representing and capturing the biological context of protein interaction
Source: BMC Genomics. 2021 Nov 16;22(Suppl 5):544. doi: 10.1186/s12864-021-07827-4 (PMC8596923; doi:10.1186/s12864-021-07827-4)
Supplement: Supplementary file 8 — Table S8. The sentences with PPIs and biological function information extracted from “BioCreAtIvE PPI” corpus by the PPIO-based method. [file 12864_2021_7827_MOESM8_ESM.xlsx]

## Sheet: bc_sent_ppi_function
Supplementary Table S8. The sentences with PPIs and biological function information extracted from “BioCreAtIvE PPI” corpus by the PPIO-based method
Sent_ID	Sentences	protein1	protein2	biological function	TP/FP
63	Hierarchy of protein tyrosine kinases in interleukin-2 ( IL-2 ) signaling : activation of syk depends on Jak3 .	syk	Jak3	activation	[TP]
99	Membrane-bound Steel factor induces more persistent tyrosine kinase activation and longer life span of c-kit gene-encoded protein than its soluble form .	Steel factor	tyrosine kinase	activation	[TP]
99	Membrane-bound Steel factor induces more persistent tyrosine kinase activation and longer life span of c-kit gene-encoded protein than its soluble form .	Steel factor	c-kit;c-kit gene-encoded protein	activation	[FP]
119	The localization of ZAP-70 to the cell cortex is , therefore , regulated by the activity of SRC-family kinases , independently of their ability to phosphorylate immunoreceptor tyrosine-based activation motifs of the TCR .	ZAP-70	SRC-family kinases	activation	[FP]
119	The localization of ZAP-70 to the cell cortex is , therefore , regulated by the activity of SRC-family kinases , independently of their ability to phosphorylate immunoreceptor tyrosine-based activation motifs of the TCR .	SRC-family kinases	TCR	activation	[FP]
135	Whereas Smad2 was rapidly phosphorylated by TGF-beta and involved in the initial activation of Agc expression in confluent cells , Smad2 activation was not required for maintaining the high level of Agc expression .	Smad2	TGF-beta	activation	[TP]
145	The protein predicted by the sequence of the human pim-1 proto-oncogene shares extensive homology with known serine / threonine protein kinases , and yet the human Pim-1 enzyme has previously been reported to exhibit protein tyrosine kinase activity both in vitro and in vivo .	human Pim-1 enzyme	protein tyrosine kinase	kinase activity	[TP]
146	However , while IL-1beta and TNF-alpha both induced nuclear binding of the Rel proteins p50 and p65 to an NF-kappaB consensus oligonucleotide in gel shift assays and caused transient degradation of inhibitor of NF-kappaB-alpha ( IkappaB-alpha ) in the cytoplasm of myofibroblasts , only IL-1beta upregulated PDGF-Ralpha .	IL-1beta	Rel proteins p50	AR binding	[FP]
146	However , while IL-1beta and TNF-alpha both induced nuclear binding of the Rel proteins p50 and p65 to an NF-kappaB consensus oligonucleotide in gel shift assays and caused transient degradation of inhibitor of NF-kappaB-alpha ( IkappaB-alpha ) in the cytoplasm of myofibroblasts , only IL-1beta upregulated PDGF-Ralpha .	IL-1beta	p65	AR binding	[FP]
146	However , while IL-1beta and TNF-alpha both induced nuclear binding of the Rel proteins p50 and p65 to an NF-kappaB consensus oligonucleotide in gel shift assays and caused transient degradation of inhibitor of NF-kappaB-alpha ( IkappaB-alpha ) in the cytoplasm of myofibroblasts , only IL-1beta upregulated PDGF-Ralpha .	TNF-alpha	Rel proteins p50	AR binding	[FP]
146	However , while IL-1beta and TNF-alpha both induced nuclear binding of the Rel proteins p50 and p65 to an NF-kappaB consensus oligonucleotide in gel shift assays and caused transient degradation of inhibitor of NF-kappaB-alpha ( IkappaB-alpha ) in the cytoplasm of myofibroblasts , only IL-1beta upregulated PDGF-Ralpha .	TNF-alpha	p65	AR binding	[FP]
146	However , while IL-1beta and TNF-alpha both induced nuclear binding of the Rel proteins p50 and p65 to an NF-kappaB consensus oligonucleotide in gel shift assays and caused transient degradation of inhibitor of NF-kappaB-alpha ( IkappaB-alpha ) in the cytoplasm of myofibroblasts , only IL-1beta upregulated PDGF-Ralpha .	Rel proteins p50	NF-kappaB consensus oligonucleotide	AR binding	[FP]
146	However , while IL-1beta and TNF-alpha both induced nuclear binding of the Rel proteins p50 and p65 to an NF-kappaB consensus oligonucleotide in gel shift assays and caused transient degradation of inhibitor of NF-kappaB-alpha ( IkappaB-alpha ) in the cytoplasm of myofibroblasts , only IL-1beta upregulated PDGF-Ralpha .	p65	NF-kappaB consensus oligonucleotide	AR binding	[FP]
146	However , while IL-1beta and TNF-alpha both induced nuclear binding of the Rel proteins p50 and p65 to an NF-kappaB consensus oligonucleotide in gel shift assays and caused transient degradation of inhibitor of NF-kappaB-alpha ( IkappaB-alpha ) in the cytoplasm of myofibroblasts , only IL-1beta upregulated PDGF-Ralpha .	IL-1beta	PDGF-Ralpha	AR binding	[FP]
175	The rrd1 , 2delta mutant was partially rescued by inactivation of HOG1 or PBS2 , suggesting an interaction between the RRD genes and the Hog1p signal transduction pathway .	RRD genes	Hog1p signal transduction pathway	activation	[FP]
214	This effect was abolished once the EM motif in the promoter-reporter construct was mutated , thus suggesting that the synergistic transactivation function of the TEF-1-Max heterotypic complex is mediated through binding of the complex to the EM motif .	TEF-1-Max heterotypic complex	EM motif	activation	[FP]
219	Our results indicate that the minimal requirements for induction of PEPCK by PKA and inhibition by insulin include : 1 ) the CREB activation domain , 2 ) the PEPCK TATA sequence , and 3 ) insulin-responsive hepatoma cells .	PEPCK	PKA	activation	[FP]
219	Our results indicate that the minimal requirements for induction of PEPCK by PKA and inhibition by insulin include : 1 ) the CREB activation domain , 2 ) the PEPCK TATA sequence , and 3 ) insulin-responsive hepatoma cells .	PEPCK	PKA	inhibition	[FP]
219	Our results indicate that the minimal requirements for induction of PEPCK by PKA and inhibition by insulin include : 1 ) the CREB activation domain , 2 ) the PEPCK TATA sequence , and 3 ) insulin-responsive hepatoma cells .	PEPCK	insulin	activation	[FP]
219	Our results indicate that the minimal requirements for induction of PEPCK by PKA and inhibition by insulin include : 1 ) the CREB activation domain , 2 ) the PEPCK TATA sequence , and 3 ) insulin-responsive hepatoma cells .	PEPCK	insulin	inhibition	[TP]
244	Recombinant HRMT1L2 protein encoded by the most common 5'-variant exhibited methyltransferase activity in vitro .	Recombinant HRMT1L2 protein	methyltransferase	transferase activity	[FP]
521	Although linker regions in transcription factors are known to modulate DNA binding specificity , our studies suggest that the human HSF1 linker plays no role in determining HSF1 binding preferences in vivo but is a critical determinant in regulating the HSF1 monomer-trimer equilibrium .	human HSF1	HSF1 monomer-trimer	DNA binding	[FP]
568	These data show that PTH and cAMP can repress collagen promoter activity in calvariae from transgenic mice , suggesting that the alpha 1 ( I ) collagen promoter may contain cis elements down-stream of -2 . 3 kilobases that mediate PTH and cAMP repression of collagen gene expression in bone .	PTH	collagen gene	promoter activity	[FP]
585	Mod ( mdg4 ) , also known as E ( var ) 3-93D , is involved in a variety of processes , such as gene silencing in position effect variegation ( PEV ) , the control of gypsy insulator sequences , regulation of homeotic gene expression , and programmed cell death .	Mod ( mdg4 );E ( var ) 3-93D	gypsy insulator sequences	regulation	[FP]
725	However , mutations in the HNF-4 binding site on element CIIB and inhibition of HNF-4 synthesis in HepG2 cells by antisense HNF-4 constructs decreased the apoCII promoter activity to 25-40% of the control , indicating that HNF-4 is a positive regulator of the apoCII gene .	HNF-4	HNF-4 constructs	promoter activity	[FP]
725	However , mutations in the HNF-4 binding site on element CIIB and inhibition of HNF-4 synthesis in HepG2 cells by antisense HNF-4 constructs decreased the apoCII promoter activity to 25-40% of the control , indicating that HNF-4 is a positive regulator of the apoCII gene .	HNF-4	apoCII gene	inhibition	[FP]
922	Labile LTR-binding proteins appear to be essential for c-myc hyperexpression , since both LTR-enhanced transcription and the activities of LTR-binding proteins are specifically decreased after inhibition of protein synthesis ( A .	LTR-binding proteins	c-myc	inhibition	[FP]
1	Coexpression of mouse PKR ( 1-515 ) WT as a Gal4 DNA-binding domain fusion with either the catalytic-deficient human PKR ( 1-551 ) K296R mutant , the RNA-binding-deficient human PKR ( 1-551 ) K64E / K296R double mutant , or wild-type mouse PKR ( 1-515 ) WT as full-length PKR-Gal4 activation domain fusions resulted in activation of the HIS3 and lacZ reporters .	PKR-Gal4	HIS3	activation	[FP]
1	Coexpression of mouse PKR ( 1-515 ) WT as a Gal4 DNA-binding domain fusion with either the catalytic-deficient human PKR ( 1-551 ) K296R mutant , the RNA-binding-deficient human PKR ( 1-551 ) K64E / K296R double mutant , or wild-type mouse PKR ( 1-515 ) WT as full-length PKR-Gal4 activation domain fusions resulted in activation of the HIS3 and lacZ reporters .	PKR-Gal4	lacZ	activation	[FP]
3	TPO by itself did not activate ERK1 , ERK2 and protein kinase C ( PKC ) , whereas TPO directly enhanced the PKC-dependent activation of ERKs induced by other agonists including thrombin and phorbol esters , without affecting the PKC activation by those agonists .	TPO	ERKs	activation	[TP]
3	TPO by itself did not activate ERK1 , ERK2 and protein kinase C ( PKC ) , whereas TPO directly enhanced the PKC-dependent activation of ERKs induced by other agonists including thrombin and phorbol esters , without affecting the PKC activation by those agonists .	ERKs	thrombin	activation	[TP]
40	Taken together , these observations indicate that inhibition of p27 ( KIP1 ) transcription through PI3K-induced FKHR-L1 phosphorylation provides a novel mechanism of regulating cytokine-mediated survival and proliferation .	p27 ( KIP1 )	PI3K-induced FKHR-L1	inhibition	[TP]
53	TRAF2 is known to associate with TRADD , and expression of a dominant-negative N-terminal deletion TRAF2 mutant was found to partially inhibit LMP1-induced JNK activation in 293 cells .	TRAF2	TRADD	activation	[TP]
53	TRAF2 is known to associate with TRADD , and expression of a dominant-negative N-terminal deletion TRAF2 mutant was found to partially inhibit LMP1-induced JNK activation in 293 cells .	TRAF2 mutant	JNK	activation	[TP]
57	Inhibition of the apolipoprotein B mRNA editing enzyme-complex by hnRNP C1 protein and 40S hnRNP complexes .	apolipoprotein B mRNA	hnRNP C1 protein	inhibition	[TP]
57	Inhibition of the apolipoprotein B mRNA editing enzyme-complex by hnRNP C1 protein and 40S hnRNP complexes .	apolipoprotein B mRNA	40S hnRNP complexes	inhibition	[TP]
61	This transcriptional regulation occurs through modulation of the forkhead transcription factor FKHR-L1 , and IL-3 inhibited FKHR-L1 activity in a PI3K-dependent manner .	IL-3	FKHR-L1	regulation	[FP]
66	Both carbachol ( 100 microM ) and EGF ( 10 nM ) induced Ras activation .	EGF	Ras	activation	[TP]
67	Consistent with ErbB-2 being a shared receptor subunit , its tyrosine phosphorylation was increased by both heterologous ligands and it mediated a trans-inhibitory effect of NDF on EGF binding .	NDF	EGF	EGF binding	[TP]
72	Src activation induced by FGF1 was blocked by the SH2 domain of Src and PP2 , a specific inhibitor of Src .	Src	FGF1	activation	[TP]
72	Src activation induced by FGF1 was blocked by the SH2 domain of Src and PP2 , a specific inhibitor of Src .	PP2	Src	activation	[TP]
74	Moreover , glucan synthase activity , which is activated by Rho1p , was significantly reduced in the deltabem4 mutant .	glucan synthase	Rho1p	glucan synthase activity	[TP]
93	The inhibition of StAR gene transcription by DAX-1 was dose-dependent reducing transcription to 6% of control levels .	StAR gene	DAX-1	inhibition	[TP]
95	Cyclin D1 promoter activity was stimulated by overexpression of mitogen-activated protein kinase ( p41MAPK ) or c-Ets-2 through the proximal 22 base pairs .	Cyclin D1 promoter	mitogen-activated protein kinase;p41MAPK	promoter activity	[TP]
95	Cyclin D1 promoter activity was stimulated by overexpression of mitogen-activated protein kinase ( p41MAPK ) or c-Ets-2 through the proximal 22 base pairs .	Cyclin D1 promoter	c-Ets-2	promoter activity	[TP]
104	Altogether , our results indicate that the transcriptional activity of Cut proteins is modulated by PKC .	Cut proteins	PKC	transcriptional activity	[TP]
108	Pretreatment of cells with the mitogen-activated protein-extracellular signal-regulated kinase kinase ( MEK ) inhibitor U0126 inhibited S6K2 activation to a greater extent than S6K1 .	mitogen-activated protein-extracellular signal-regulated kinase kinase;MEK	S6K2	activation	[TP]
108	Pretreatment of cells with the mitogen-activated protein-extracellular signal-regulated kinase kinase ( MEK ) inhibitor U0126 inhibited S6K2 activation to a greater extent than S6K1 .	mitogen-activated protein-extracellular signal-regulated kinase kinase;MEK	S6K1	activation	[TP]
109	Ras- and ultra-violet-responsive protein kinases that phosphorylate c-Jun on serine residues at positions 63 and 73 and stimulate its transcriptional activity have been identified .	Ras- and ultra-violet-responsive protein kinases	c-Jun	transcriptional activity	[TP]
135	Whereas Smad2 was rapidly phosphorylated by TGF-beta and involved in the initial activation of Agc expression in confluent cells , Smad2 activation was not required for maintaining the high level of Agc expression .	Smad2	Agc	activation	[TP]
145	The protein predicted by the sequence of the human pim-1 proto-oncogene shares extensive homology with known serine / threonine protein kinases , and yet the human Pim-1 enzyme has previously been reported to exhibit protein tyrosine kinase activity both in vitro and in vivo .	human Pim-1 enzyme	protein tyrosine kinase	protein tyrosine kinase activity	[TP]
147	Posttranslational regulation of Ty1 retrotransposition by mitogen-activated protein kinase Fus3 .	Ty1	mitogen-activated protein kinase Fus3	regulation	[FP]
149	Transcription of the metH gene in Salmonella typhimurium and Escherichia coli is positively regulated by the metR gene product , a DNA binding protein .	metH gene in Salmonella typhimurium and Escherichia coli	metR gene product	DNA binding	[TP]
206	Our results indicate that D ( 4 ) and D ( 2L ) receptors activate the ERK kinase cascade by first mobilizing signaling by the PDGF receptor , followed by the subsequent activation of ERK1 / 2 by pathways associated with this receptor tyrosine kinase .	D ( 2L ) receptors	ERK kinase	activation	[TP]
206	Our results indicate that D ( 4 ) and D ( 2L ) receptors activate the ERK kinase cascade by first mobilizing signaling by the PDGF receptor , followed by the subsequent activation of ERK1 / 2 by pathways associated with this receptor tyrosine kinase .	D ( 4 )	ERK kinase	activation	[TP]
244	Recombinant HRMT1L2 protein encoded by the most common 5'-variant exhibited methyltransferase activity in vitro .	Recombinant HRMT1L2 protein	methyltransferase	methyltransferase activity	[TP]
368	The data further indicate that the IL-7R alpha chains are directly involved in the activation of JAKs and STATs and have a major role in proliferative signaling in precursor B cells .	IL-7R alpha chains	JAKs	activation	[TP]
368	The data further indicate that the IL-7R alpha chains are directly involved in the activation of JAKs and STATs and have a major role in proliferative signaling in precursor B cells .	IL-7R alpha chains	STATs	activation	[TP]
428	These data provide strong evidence that E2F or an E2F-related transcription factor is involved in the regulation of nonmuscle myosin expression .	E2F	nonmuscle myosin	regulation	[TP]
428	These data provide strong evidence that E2F or an E2F-related transcription factor is involved in the regulation of nonmuscle myosin expression .	E2F-related transcription factor	nonmuscle myosin	regulation	[TP]
432	The effects of dominant interfering forms of the JNK / p38 signaling pathway demonstrate that activation of these kinases is critical for cytokine-induced E-selectin gene expression .	JNK / p38	E-selectin gene	activation	[TP]
568	These data show that PTH and cAMP can repress collagen promoter activity in calvariae from transgenic mice , suggesting that the alpha 1 ( I ) collagen promoter may contain cis elements down-stream of -2 . 3 kilobases that mediate PTH and cAMP repression of collagen gene expression in bone .	PTH	collagen promoter	promoter activity	[TP]
583	A mutational analysis has resolved a region of seven amino acids ( amino acids 26-32 ) in the N-terminus of Bob1 that are important for contacting the DNA binding POU domain of Oct-1 or Oct-2 .	Bob1	2011-10-01	DNA binding	[TP]
583	A mutational analysis has resolved a region of seven amino acids ( amino acids 26-32 ) in the N-terminus of Bob1 that are important for contacting the DNA binding POU domain of Oct-1 or Oct-2 .	Bob1	2011-10-02	DNA binding	[TP]
585	Mod ( mdg4 ) , also known as E ( var ) 3-93D , is involved in a variety of processes , such as gene silencing in position effect variegation ( PEV ) , the control of gypsy insulator sequences , regulation of homeotic gene expression , and programmed cell death .	Mod ( mdg4 );E ( var ) 3-93D	homeotic gene	regulation	[TP]
626	Using himA mutants , we confirmed that IHF plays a role in the molybdate-dependent regulation of dmsA-lacZ expression in vivo .	IHF	dmsA-lacZ	regulation	[TP]
706	Activation of the SH2-containing protein tyrosine phosphatase , SH-PTP2 , by phosphotyrosine-containing peptides derived from insulin receptor substrate-1 .	SH2-containing protein tyrosine phosphatase;SH-PTP2	insulin receptor substrate-1	activation	[TP]
725	However , mutations in the HNF-4 binding site on element CIIB and inhibition of HNF-4 synthesis in HepG2 cells by antisense HNF-4 constructs decreased the apoCII promoter activity to 25-40% of the control , indicating that HNF-4 is a positive regulator of the apoCII gene .	HNF-4	HNF-4 constructs	inhibition	[TP]
725	However , mutations in the HNF-4 binding site on element CIIB and inhibition of HNF-4 synthesis in HepG2 cells by antisense HNF-4 constructs decreased the apoCII promoter activity to 25-40% of the control , indicating that HNF-4 is a positive regulator of the apoCII gene .	HNF-4	apoCII gene	promoter activity	[TP]
832	These results suggest KCC3 is a new member of the KCC family that is under distinct regulation from KCC1 .	KCC3	KCC1	regulation	[TP]
835	Assembly of a complex between FAK and Src kinases may serve to regulate the subcellular localization and the enzymatic activity of members of the Src family of kinases .	FAK	Src kinases	enzymatic activity	[TP]
940	The specific interaction between a defined structural element of the human immunodeficiency virus mRNA ( RRE , the Rev response element ) and the virus-encoded protein Rev has been implicated in the regulation of the export of unspliced or singly spliced mRNA from the nucleus to the cytoplasm .	RRE;Rev response element	virus-encoded protein Rev	regulation	[TP]
