# Supplementary material for: The protein-protein interaction ontology: for better representing and capturing the biological context of protein interaction
Source: BMC Genomics. 2021 Nov 16;22(Suppl 5):544. doi: 10.1186/s12864-021-07827-4 (PMC8596923; doi:10.1186/s12864-021-07827-4)
Supplement: Supplementary file 9 — Table S9. The sentences with PPIs and interaction type information extracted from “BioCreAtIvE PPI” corpus by the PPIO-based method. [file 12864_2021_7827_MOESM9_ESM.xlsx]

## Sheet: bc_sent_ppi_interaction type
Supplementary Table S9. The sentences with PPIs and interaction type information extracted from “BioCreAtIvE PPI” corpus by the PPIO-based method
Sent_ID	Sentences	protein1	protein2	Interaction Type	TP/FP
1	Coexpression of mouse PKR ( 1-515 ) WT as a Gal4 DNA-binding domain fusion with either the catalytic-deficient human PKR ( 1-551 ) K296R mutant , the RNA-binding-deficient human PKR ( 1-551 ) K64E / K296R double mutant , or wild-type mouse PKR ( 1-515 ) WT as full-length PKR-Gal4 activation domain fusions resulted in activation of the HIS3 and lacZ reporters .	PKR-Gal4	HIS3	binding	[FP]
1	Coexpression of mouse PKR ( 1-515 ) WT as a Gal4 DNA-binding domain fusion with either the catalytic-deficient human PKR ( 1-551 ) K296R mutant , the RNA-binding-deficient human PKR ( 1-551 ) K64E / K296R double mutant , or wild-type mouse PKR ( 1-515 ) WT as full-length PKR-Gal4 activation domain fusions resulted in activation of the HIS3 and lacZ reporters .	PKR-Gal4	lacZ	binding	[FP]
3	TPO by itself did not activate ERK1 , ERK2 and protein kinase C ( PKC ) , whereas TPO directly enhanced the PKC-dependent activation of ERKs induced by other agonists including thrombin and phorbol esters , without affecting the PKC activation by those agonists .	TPO	ERKs	direct	[FP]
3	TPO by itself did not activate ERK1 , ERK2 and protein kinase C ( PKC ) , whereas TPO directly enhanced the PKC-dependent activation of ERKs induced by other agonists including thrombin and phorbol esters , without affecting the PKC activation by those agonists .	ERKs	thrombin	activation	[TP]
5	Mobility and supershift assays demonstrated that upstream stimulatory factor ( USF ) and Sp1 bind to the former elements and competition experiments confirmed that CREB / ATF and AP-1 bind to the CRE / TRE element .	AP-1	CRE / TRE element	competition	[FP]
5	Mobility and supershift assays demonstrated that upstream stimulatory factor ( USF ) and Sp1 bind to the former elements and competition experiments confirmed that CREB / ATF and AP-1 bind to the CRE / TRE element .	CREB / ATF	CRE / TRE element	competition	[FP]
6	These observations establish that RsmC negatively regulates rsmB transcription but positively affects RsmA production .	RsmC	RsmA	regulate	[FP]
6	These observations establish that RsmC negatively regulates rsmB transcription but positively affects RsmA production .	RsmC	rsmB	regulate	[TP]
7	VDR / RXR bound well to the VDREs and to DR4 and DR5 using the electrophoretic mobility shift assay .	VDR / RXR	VDREs	bound	[TP]
7	VDR / RXR bound well to the VDREs and to DR4 and DR5 using the electrophoretic mobility shift assay .	VDR / RXR	DR4	bound	[TP]
7	VDR / RXR bound well to the VDREs and to DR4 and DR5 using the electrophoretic mobility shift assay .	VDR / RXR	DR5	bound	[TP]
9	The arginyl peptide bonds that are cleaved in the conversion of human factor IX to factor IXa by factor XIa were identified as Arg145-Ala146 and Arg180-Val181 .	human factor IX	factor IXa	conversion	[TP]
12	We have previously shown that LBP-1 represses HIV-1 transcription by inhibiting the binding of TFIID to the TATA box .	LBP-1	TFIID	bind	[FP]
14	The N-terminal small segment of yeast TAF145 ( yTAF145 ) binds to TBP and thereby inhibits TBP function .	yeast TAF145;yTAF145	TBP	bind	[TP]
15	This interaction is reciprocal , since C / EBP dimer binding to a strong C / EBP site leads to enhanced CREB-1 recruitment to ATF / CREB sites that are weakly bound by CREB .	C / EBP dimer	C / EBP site	interaction	[TP]
15	This interaction is reciprocal , since C / EBP dimer binding to a strong C / EBP site leads to enhanced CREB-1 recruitment to ATF / CREB sites that are weakly bound by CREB .	ATF / CREB sites	CREB	interaction	[TP]
23	We show that a protein , UBC9 , interacts specifically with TEL in vitro and in vivo .	UBC9	TEL	interact	[TP]
25	DAF16 is known to be a component of a signaling pathway that has been partially dissected genetically and includes homologues of the insulin / IGF-1 receptor , PtdIns 3-kinase and PKB .	DAF16	insulin / IGF-1 receptor	include	[TP]
25	DAF16 is known to be a component of a signaling pathway that has been partially dissected genetically and includes homologues of the insulin / IGF-1 receptor , PtdIns 3-kinase and PKB .	DAF16	PtdIns 3-kinase	include	[TP]
25	DAF16 is known to be a component of a signaling pathway that has been partially dissected genetically and includes homologues of the insulin / IGF-1 receptor , PtdIns 3-kinase and PKB .	DAF16	PKB	include	[TP]
29	BCL6 encodes a POZ / Zn finger protein , a structure similar to that of many Drosophila developmental regulators and to another protein involved in a human hematopoietic malignancy , PLZF .	BCL6	POZ / Zn finger protein	encode	[TP]
36	We show that IL-6 activates JRE-IL6 through an H7-sensitive pathway that does not involve protein kinase C , cyclic AMP-dependent kinase , Ca ( 2+ ) - or calmodulin-dependent kinases , Ras , Raf-1 , or NF-IL6 ( C / EBP beta ) .	IL-6	JRE-IL6	activate	[TP]
37	Thus , the PCE binds a Pbx dimer partner that behaves unlike Class I Hox proteins .	PCE	Pbx dimer partner	bind	[TP]
39	RPM / RGL3 resembled AF-6 and Nore1 in interacting strongly with constitutively active M-Ras and p21 Ras .	RPM / RGL3	M-Ras	interact	[TP]
39	RPM / RGL3 resembled AF-6 and Nore1 in interacting strongly with constitutively active M-Ras and p21 Ras .	RPM / RGL3	p21 Ras	interact	[TP]
40	Taken together , these observations indicate that inhibition of p27 ( KIP1 ) transcription through PI3K-induced FKHR-L1 phosphorylation provides a novel mechanism of regulating cytokine-mediated survival and proliferation .	p27 ( KIP1 )	PI3K-induced FKHR-L1	inhibition	[TP]
43	Chick brain actin depolymerizing factor ( ADF ) is a 19-kDa protein that severs actin filaments and binds actin monomers .	Chick brain actin depolymerizing factor;ADF	actin filaments	sever	[TP]
43	Chick brain actin depolymerizing factor ( ADF ) is a 19-kDa protein that severs actin filaments and binds actin monomers .	Chick brain actin depolymerizing factor;ADF	actin monomers	bind	[TP]
50	To test whether or not SOCS-3 also binds to the IGFIR , we cloned human SOCS-3 by reverse transcription-polymerase chain reaction from human skeletal muscle mRNA .	SOCS-3	IGFIR	bind	[TP]
51	The interaction of U1-70K with the SRZ proteins is confirmed further in vitro using a blot overlay assay .	U1-70K	SRZ proteins	interaction	[TP]
53	TRAF2 is known to associate with TRADD , and expression of a dominant-negative N-terminal deletion TRAF2 mutant was found to partially inhibit LMP1-induced JNK activation in 293 cells .	TRAF2	TRADD	associate	[TP]
53	TRAF2 is known to associate with TRADD , and expression of a dominant-negative N-terminal deletion TRAF2 mutant was found to partially inhibit LMP1-induced JNK activation in 293 cells .	TRAF2 mutant	JNK	inhibit	[TP]
54	The NF-kappaB responsive reporter construct , ( PRDII ) ( 4 ) -CAT , was used to explore transcription resulting from NF-kappaB activated by Tat .	NF-kappaB	Tat	activate	[TP]
56	Interaction of H-2Eb with an IAP retrotransposon in the A20 / 2J B cell lymphoma .	H-2Eb	IAP retrotransposon	interaction	[TP]
57	Inhibition of the apolipoprotein B mRNA editing enzyme-complex by hnRNP C1 protein and 40S hnRNP complexes .	apolipoprotein B mRNA	hnRNP C1 protein	inhibition	[TP]
57	Inhibition of the apolipoprotein B mRNA editing enzyme-complex by hnRNP C1 protein and 40S hnRNP complexes .	apolipoprotein B mRNA	40S hnRNP complexes	inhibition	[TP]
60	Gel filtration , sedimentation velocity , and immunoprecipitation experiments revealed that beta4 is a component of a multisubunit complex ( AP-4 ) that also contains the sigma4 polypeptide and two additional adaptor subunit homologs named mu4 ( mu-ARP2 ) and epsilon .	beta4	AP-4	precipitation	[FP]
60	Gel filtration , sedimentation velocity , and immunoprecipitation experiments revealed that beta4 is a component of a multisubunit complex ( AP-4 ) that also contains the sigma4 polypeptide and two additional adaptor subunit homologs named mu4 ( mu-ARP2 ) and epsilon .	sigma4 polypeptide	AP-4	precipitation	[FP]
60	Gel filtration , sedimentation velocity , and immunoprecipitation experiments revealed that beta4 is a component of a multisubunit complex ( AP-4 ) that also contains the sigma4 polypeptide and two additional adaptor subunit homologs named mu4 ( mu-ARP2 ) and epsilon .	epsilon	AP-4	precipitation	[FP]
60	Gel filtration , sedimentation velocity , and immunoprecipitation experiments revealed that beta4 is a component of a multisubunit complex ( AP-4 ) that also contains the sigma4 polypeptide and two additional adaptor subunit homologs named mu4 ( mu-ARP2 ) and epsilon .	mu4;mu-ARP2	AP-4	subunit	[TP]
61	This transcriptional regulation occurs through modulation of the forkhead transcription factor FKHR-L1 , and IL-3 inhibited FKHR-L1 activity in a PI3K-dependent manner .	IL-3	FKHR-L1	regulation	[TP]
62	Interestingly , we find that the interaction between Tat and hCycT1 requires zinc as well as essential cysteine residues in both proteins .	Tat	hCycT1	interaction	[TP]
63	Hierarchy of protein tyrosine kinases in interleukin-2 ( IL-2 ) signaling : activation of syk depends on Jak3 .	syk	Jak3	activation	[TP]
66	Both carbachol ( 100 microM ) and EGF ( 10 nM ) induced Ras activation .	EGF	Ras	induce	[TP]
67	Consistent with ErbB-2 being a shared receptor subunit , its tyrosine phosphorylation was increased by both heterologous ligands and it mediated a trans-inhibitory effect of NDF on EGF binding .	NDF	EGF	phosphorylation	[FP]
71	This construct , termed pDeltaCREC / EBP , binds C / EBPalpha and beta but not CREB , yet it confers a nearly complete glucocorticoid response when transiently transfected into H4IIE rat hepatoma cells .	pDeltaCREC / EBP	C / EBPalpha and beta	bind	[TP]
72	Src activation induced by FGF1 was blocked by the SH2 domain of Src and PP2 , a specific inhibitor of Src .	Src	FGF1	induce	[TP]
73	In flies , the dShc protein physically associates with the activated Drosophila epidermal growth factor receptor homolog ( DER ) and is inducibly phosphorylated on tyrosine by DER .	dShc protein	DER	activate	[FP]
74	Moreover , glucan synthase activity , which is activated by Rho1p , was significantly reduced in the deltabem4 mutant .	glucan synthase	Rho1p	activate	[TP]
75	Dominant negative Sos did not affect carbachol stimulation of HA-ERK2 but inhibited the stimulatory effect of EGF by 60% .	Sos	EGF	inhibit	[TP]
76	Through two novel mechanisms , Arf inhibits the oncoprotein Hdm2 , a negative regulator of p53 .	Arf	oncoprotein Hdm2	inhibit	[TP]
77	The activity of the EGF receptor promoter can be modulated by E1A protein and receptor RNA levels increased by stimulation with phorbol ester or fetal calf serum .	EGF receptor promoter	E1A protein	modulate	[TP]
78	Our results show that the temperature-sensitive rad54-3 allele blocks mitotic recombination between tandemly repeated DYZ3 satellite sequences and significantly stabilizes a human DYZ5 satellite-containing YAC clone .	temperature-sensitive rad54-3 allele	DYZ3 satellite sequences	block	[TP]
78	Our results show that the temperature-sensitive rad54-3 allele blocks mitotic recombination between tandemly repeated DYZ3 satellite sequences and significantly stabilizes a human DYZ5 satellite-containing YAC clone .	temperature-sensitive rad54-3 allele	human DYZ5	stabilize	[TP]
79	Insulin-like growth factor-I induces bcl-2 promoter through the transcription factor cAMP-response element-binding protein .	Insulin-like growth factor-I	bcl-2 promoter	induce	[TP]
81	Epstein-Barr virus nuclear protein 2 ( EBNA2 ) binds to a component of the human SNF-SWI complex , hSNF5 / Ini1 .	Epstein-Barr virus nuclear protein 2 ( EBNA2 )	human SNF-SWI complex	bind	[TP]
81	Epstein-Barr virus nuclear protein 2 ( EBNA2 ) binds to a component of the human SNF-SWI complex , hSNF5 / Ini1 .	Epstein-Barr virus nuclear protein 2 ( EBNA2 )	hSNF5 / Ini1	bind	[TP]
82	These results indicate that TGF-betaf potentiates the c-fos SRE activated by PKC through the SRF binding site .	TGF-betaf	c-fos SRE	potentiate	[TP]
82	These results indicate that TGF-betaf potentiates the c-fos SRE activated by PKC through the SRF binding site .	c-fos SRE	PKC	activate	[TP]
83	The expressed G1-G2 bound to both hyaluronan and link protein indicating that the immunoglobulin-fold motif and proteoglycan tandem repeat loops of the G1 domain were correctly folded .	G1-G2	link protein	bound	[TP]
84	Further studies demonstrated that the PPARalpha ligand 8 ( S ) -hydroxyeicosatetraenoic acid strongly promotes the interaction of PPARalpha with the co-activator RIP-140 but decreases the interaction of PPARalpha with the co-repressor SMRT .	PPARalpha	RIP-140	interact	[TP]
84	Further studies demonstrated that the PPARalpha ligand 8 ( S ) -hydroxyeicosatetraenoic acid strongly promotes the interaction of PPARalpha with the co-activator RIP-140 but decreases the interaction of PPARalpha with the co-repressor SMRT .	PPARalpha	SMRT	interact	[TP]
85	Moreover , a complex containing PTP phi , paxillin , and a paxillin-associated tyrosine kinase , Pyk2 , can be immunoprecipitated from macrophage lysates , and the catalytic domain of PTP phi selectively binds paxillin and Pyk2 in vitro .	PTP phi	Pyk2	immunoprecipitate	[FP]
85	Moreover , a complex containing PTP phi , paxillin , and a paxillin-associated tyrosine kinase , Pyk2 , can be immunoprecipitated from macrophage lysates , and the catalytic domain of PTP phi selectively binds paxillin and Pyk2 in vitro .	paxillin	paxillin-associated tyrosine kinase;Pyk2	immunoprecipitate	[FP]
85	Moreover , a complex containing PTP phi , paxillin , and a paxillin-associated tyrosine kinase , Pyk2 , can be immunoprecipitated from macrophage lysates , and the catalytic domain of PTP phi selectively binds paxillin and Pyk2 in vitro .	PTP phi	paxillin	immunoprecipitate	[TP]
85	Moreover , a complex containing PTP phi , paxillin , and a paxillin-associated tyrosine kinase , Pyk2 , can be immunoprecipitated from macrophage lysates , and the catalytic domain of PTP phi selectively binds paxillin and Pyk2 in vitro .	PTP phi	paxillin	immunoprecipitate	[TP]
85	Moreover , a complex containing PTP phi , paxillin , and a paxillin-associated tyrosine kinase , Pyk2 , can be immunoprecipitated from macrophage lysates , and the catalytic domain of PTP phi selectively binds paxillin and Pyk2 in vitro .	PTP phi	paxillin-associated tyrosine kinase;Pyk2	immunoprecipitate	[TP]
87	In serum-stimulated cells , the binding of NF-Y / CBF to TKC1 increased gradually , reaching a plateau at the S phase .	NF-Y / CBF	TKC1	binding	[TP]
88	Thus , hGRbeta potentially functions as a dominant negative inhibitor of hGRalpha activity .	hGRbeta	hGRalpha	inhibit	[TP]
93	The inhibition of StAR gene transcription by DAX-1 was dose-dependent reducing transcription to 6% of control levels .	StAR gene	DAX-1	inhibition	[TP]
95	Cyclin D1 promoter activity was stimulated by overexpression of mitogen-activated protein kinase ( p41MAPK ) or c-Ets-2 through the proximal 22 base pairs .	Cyclin D1 promoter	c-Ets-2	express	[TP]
98	However , cotransfection studies indicate that RVR does not activate transcription when this hormone response element is linked to a reporter gene but rather acts as a potent competitive repressor of ROR alpha function .	RVR	ROR alpha	activate	[FP]
99	Membrane-bound Steel factor induces more persistent tyrosine kinase activation and longer life span of c-kit gene-encoded protein than its soluble form .	Steel factor	tyrosine kinase	induce	[TP]
102	Gel mobility shift and super-shift assays using liver nuclear extracts from either rat liver or DDT1MF-2 cells demonstrated that the CRE in the alpha 1B-AR gene bound CRE binding protein .	alpha 1B-AR gene	CRE binding protein	bound	[TP]
104	Altogether , our results indicate that the transcriptional activity of Cut proteins is modulated by PKC .	Cut proteins	PKC	transcription	[FP]
106	Here we have investigated the structural requirements and consequences of regulatory phosphorylation for the interaction between c-Jun and JNK in vivo .	c-Jun	JNK	interaction	[TP]
107	Although isl-1 binds to both the insulin and amylin gene promoter elements in vitro , these sequences display marked differences in their relative transcriptional properties when ligated adjacent to a heterologous promoter and transfected into InR1 -G9 islet cells .	isl-1	insulin	bind	[TP]
107	Although isl-1 binds to both the insulin and amylin gene promoter elements in vitro , these sequences display marked differences in their relative transcriptional properties when ligated adjacent to a heterologous promoter and transfected into InR1 -G9 islet cells .	isl-1	amylin gene promoter elements	bind	[TP]
108	Pretreatment of cells with the mitogen-activated protein-extracellular signal-regulated kinase kinase ( MEK ) inhibitor U0126 inhibited S6K2 activation to a greater extent than S6K1 .	mitogen-activated protein-extracellular signal-regulated kinase kinase;MEK	S6K2	activate	[FP]
108	Pretreatment of cells with the mitogen-activated protein-extracellular signal-regulated kinase kinase ( MEK ) inhibitor U0126 inhibited S6K2 activation to a greater extent than S6K1 .	mitogen-activated protein-extracellular signal-regulated kinase kinase;MEK	S6K1	activate	[FP]
109	Ras- and ultra-violet-responsive protein kinases that phosphorylate c-Jun on serine residues at positions 63 and 73 and stimulate its transcriptional activity have been identified .	Ras- and ultra-violet-responsive protein kinases	c-Jun	phosphorylate	[TP]
110	Endogenous RMP was immunologically detected interacting with assembled RPB5 in RNA polymerase in mammalian cells .	RMP	RPB5	interact	[TP]
112	In this study , we used footprinting and gel mobility retardation assays to reveal that bacterially synthesized Zta fusion proteins bound directly to six TGTGCAA-like motifs within DSL .	Zta fusion proteins	TGTGCAA-like motifs	direct	[FP]
118	LMP2A enhances Lyn and Syk ubiquitination in vivo in a fashion that depends on the activity of Nedd4 family members and correlates with destabilization of the Lyn tyrosine kinase .	LMP2A	Lyn	enhance	[TP]
118	LMP2A enhances Lyn and Syk ubiquitination in vivo in a fashion that depends on the activity of Nedd4 family members and correlates with destabilization of the Lyn tyrosine kinase .	LMP2A	Syk	enhance	[TP]
119	The localization of ZAP-70 to the cell cortex is , therefore , regulated by the activity of SRC-family kinases , independently of their ability to phosphorylate immunoreceptor tyrosine-based activation motifs of the TCR .	ZAP-70	SRC-family kinases	regulate	[TP]
119	The localization of ZAP-70 to the cell cortex is , therefore , regulated by the activity of SRC-family kinases , independently of their ability to phosphorylate immunoreceptor tyrosine-based activation motifs of the TCR .	SRC-family kinases	TCR	phosphorylate	[TP]
122	As determined in a modified yeast two-hybrid system , mIRS3 bound strongly to the p85 subunit of phosphatidylinositol 3-kinase .	mIRS3	p85 subunit	bound	[TP]
124	Also , the human glycoprotein alpha-subunit promoter was induced 10-fold by FSK in GH4 rat pituitary cells .	human glycoprotein alpha-subunit promoter	FSK	promote	[FP]
127	Binding of serum response factor to CArG box sequences is necessary but not sufficient to restrict gene expression to arterial smooth muscle cells .	serum response factor	CArG box sequences	binding	[TP]
133	C / EBP alpha also activates the promoter of the rat class-I ADH gene in a sequence-specific manner [ Potter et al . , Arch .	C / EBP alpha	rat class-I ADH gene	activate	[TP]
134	We have previously demonstrated that expression of the gene for the reproductive neuropeptide , GnRH , is repressed by the glutamate / NO / cyclic GMP ( cGMP ) signal transduction pathway through cGMP-dependent protein kinase in the hypothalamic GnRH-secreting neuronal cell line GT1-7 .	GnRH	cGMP-dependent protein kinase	repress	[TP]
135	Whereas Smad2 was rapidly phosphorylated by TGF-beta and involved in the initial activation of Agc expression in confluent cells , Smad2 activation was not required for maintaining the high level of Agc expression .	Smad2	Agc	phosphorylate	[FP]
135	Whereas Smad2 was rapidly phosphorylated by TGF-beta and involved in the initial activation of Agc expression in confluent cells , Smad2 activation was not required for maintaining the high level of Agc expression .	Smad2	TGF-beta	phosphorylate	[TP]
136	The ARF promoter was also found to be highly responsive to E2F1 expression , in keeping with previous results at the RNA level .	ARF promoter	E2F1	responsive	[TP]
137	We found that the 3'-end-adjacent sequence CA ( N ) 3-10AGTNNAA , conserved in plant Pol II-specific U snRNA genes , is essential for the 3'-end formation of U2 transcripts and , similar to the vertebrate 3' box , is highly tolerant to mutation .	Pol II-specific U snRNA genes	U2 transcripts	form	[TP]
142	We recently found that the p72syk protein tyrosine kinase is physically associated with the TCR / CD3 complex and is rapidly tyrosine phosphorylated and activated by receptor triggering also in T cells lacking p56lck .	p72syk protein tyrosine kinase	TCR / CD3 complex	associate	[TP]
143	Specific class I and II histone deacetylases ( HDACs ) interact in vivo with BCoR , suggesting that BCoR may functionally link these two classes of HDACs .	class I and II histone deacetylases;HDACs	BCoR	interact	[TP]
145	The protein predicted by the sequence of the human pim-1 proto-oncogene shares extensive homology with known serine / threonine protein kinases , and yet the human Pim-1 enzyme has previously been reported to exhibit protein tyrosine kinase activity both in vitro and in vivo .	human Pim-1 enzyme	protein tyrosine kinase	exhibit	[TP]
146	However , while IL-1beta and TNF-alpha both induced nuclear binding of the Rel proteins p50 and p65 to an NF-kappaB consensus oligonucleotide in gel shift assays and caused transient degradation of inhibitor of NF-kappaB-alpha ( IkappaB-alpha ) in the cytoplasm of myofibroblasts , only IL-1beta upregulated PDGF-Ralpha .	IL-1beta	Rel proteins p50	bind	[FP]
146	However , while IL-1beta and TNF-alpha both induced nuclear binding of the Rel proteins p50 and p65 to an NF-kappaB consensus oligonucleotide in gel shift assays and caused transient degradation of inhibitor of NF-kappaB-alpha ( IkappaB-alpha ) in the cytoplasm of myofibroblasts , only IL-1beta upregulated PDGF-Ralpha .	IL-1beta	p65	bind	[FP]
146	However , while IL-1beta and TNF-alpha both induced nuclear binding of the Rel proteins p50 and p65 to an NF-kappaB consensus oligonucleotide in gel shift assays and caused transient degradation of inhibitor of NF-kappaB-alpha ( IkappaB-alpha ) in the cytoplasm of myofibroblasts , only IL-1beta upregulated PDGF-Ralpha .	TNF-alpha	Rel proteins p50	bind	[FP]
146	However , while IL-1beta and TNF-alpha both induced nuclear binding of the Rel proteins p50 and p65 to an NF-kappaB consensus oligonucleotide in gel shift assays and caused transient degradation of inhibitor of NF-kappaB-alpha ( IkappaB-alpha ) in the cytoplasm of myofibroblasts , only IL-1beta upregulated PDGF-Ralpha .	TNF-alpha	p65	bind	[FP]
146	However , while IL-1beta and TNF-alpha both induced nuclear binding of the Rel proteins p50 and p65 to an NF-kappaB consensus oligonucleotide in gel shift assays and caused transient degradation of inhibitor of NF-kappaB-alpha ( IkappaB-alpha ) in the cytoplasm of myofibroblasts , only IL-1beta upregulated PDGF-Ralpha .	IL-1beta	PDGF-Ralpha	bind	[FP]
146	However , while IL-1beta and TNF-alpha both induced nuclear binding of the Rel proteins p50 and p65 to an NF-kappaB consensus oligonucleotide in gel shift assays and caused transient degradation of inhibitor of NF-kappaB-alpha ( IkappaB-alpha ) in the cytoplasm of myofibroblasts , only IL-1beta upregulated PDGF-Ralpha .	Rel proteins p50	NF-kappaB consensus oligonucleotide	binding	[TP]
146	However , while IL-1beta and TNF-alpha both induced nuclear binding of the Rel proteins p50 and p65 to an NF-kappaB consensus oligonucleotide in gel shift assays and caused transient degradation of inhibitor of NF-kappaB-alpha ( IkappaB-alpha ) in the cytoplasm of myofibroblasts , only IL-1beta upregulated PDGF-Ralpha .	p65	NF-kappaB consensus oligonucleotide	binding	[TP]
147	Posttranslational regulation of Ty1 retrotransposition by mitogen-activated protein kinase Fus3 .	Ty1	mitogen-activated protein kinase Fus3	regulation	[TP]
149	Transcription of the metH gene in Salmonella typhimurium and Escherichia coli is positively regulated by the metR gene product , a DNA binding protein .	metH gene in Salmonella typhimurium and Escherichia coli	metR gene product	transcription	[FP]
151	The SH3 domains of Grb2 bound in vitro to specific proline-rich motifs in the HPK1 tail and functioned synergistically to direct the stable binding of Grb2 to HPK1 in transfected Cos1 cells .	Grb2	HPK1	bound	[TP]
151	The SH3 domains of Grb2 bound in vitro to specific proline-rich motifs in the HPK1 tail and functioned synergistically to direct the stable binding of Grb2 to HPK1 in transfected Cos1 cells .	Grb2	HPK1	bound	[TP]
158	These results suggest that Rho1p regulates cytoskeletal reorganization at least through Bni1p and Pkc1p .	Rho1p	Bni1p	regulate	[TP]
158	These results suggest that Rho1p regulates cytoskeletal reorganization at least through Bni1p and Pkc1p .	Rho1p	Pkc1p	regulate	[TP]
162	A cDNA , cak1At , was isolated that suppressed the CAK mutation in budding yeast , and it also complemented a fission yeast CAK mutant . cak1At encodes a protein related to animal CAKs .	cak1At	animal CAKs	suppress	[FP]
163	PKA phosphorylated WT1 at Ser-365 and Ser-393 in vitro , as well as at additional sites , and this phosphorylation abolished the DNA-binding activity of WT1 in vitro .	PKA	WT1	phosphorylate	[TP]
165	P-CIP1 , a novel protein that interacts with the cytosolic domain of peptidylglycine alpha-amidating monooxygenase , is associated with endosomes .	P-CIP1	peptidylglycine alpha-amidating monooxygenase	interact	[TP]
167	In several cell lines , mTOR or its downstream targets can be regulated by phosphatidylinositol ( PI ) 3-kinase .	mTOR	phosphatidylinositol ( PI ) 3-kinase	regulate	[TP]
168	The MCAD nuclear receptor response element 1 ( NRRE-1 ) interacts in vitro with ERR alpha expressed in COS-7 cells .	MCAD nuclear receptor response element 1;NRRE-1	ERR alpha	interact	[TP]
170	Induction of the CINC promoter by IL-17 in IEC-6 cells was TNF receptor-associated factor-6 ( TRAF6 ) , but not TRAF2 , dependent .	CINC promoter	IL-17	induction	[TP]
171	Although the terminase apparently interacts with this gp20 portal peptide , polyclonal antibody against the portal peptide appears unable to access it in the native structure , suggesting intimate association of gp20 and gp17 possibly internalizes terminase regions within the portal in the packasome complex .	terminase	gp20 portal peptide	interact	[TP]
175	The rrd1 , 2delta mutant was partially rescued by inactivation of HOG1 or PBS2 , suggesting an interaction between the RRD genes and the Hog1p signal transduction pathway .	RRD genes	Hog1p signal transduction pathway	interaction	[TP]
178	Sp1 and two Sp3 isoforms were detected as the primary cellular constituents of DNA-protein complexes formed with the NF-kappaB-proximal site .	Sp1	NF-kappaB-proximal site	form	[TP]
178	Sp1 and two Sp3 isoforms were detected as the primary cellular constituents of DNA-protein complexes formed with the NF-kappaB-proximal site .	Sp3 isoforms	NF-kappaB-proximal site	form	[TP]
179	A substantial fraction of Cbl was constitutively associated with Grb2 and this interaction was mediated by Grb2 SH3 domains .	Cbl	Grb2	associate	[TP]
181	In budding yeast , the protein Skp1p , the cullin-family member Cdc53p , and the F-box / WD-repeat protein Cdc4p form the SCFCdc4p ubiquitin ligase complex , which targets the cyclin-dependent kinase ( Cdk ) inhibitor Sic1p for proteolysis [ 3 ] [ 4 ] [ 5 ] [ 6 ] [ 7 ] [ 8 ] .	Skp1p	SCFCdc4p ubiquitin ligase complex	form	[TP]
181	In budding yeast , the protein Skp1p , the cullin-family member Cdc53p , and the F-box / WD-repeat protein Cdc4p form the SCFCdc4p ubiquitin ligase complex , which targets the cyclin-dependent kinase ( Cdk ) inhibitor Sic1p for proteolysis [ 3 ] [ 4 ] [ 5 ] [ 6 ] [ 7 ] [ 8 ] .	F-box / WD-repeat protein Cdc4p	SCFCdc4p ubiquitin ligase complex	form	[TP]
181	In budding yeast , the protein Skp1p , the cullin-family member Cdc53p , and the F-box / WD-repeat protein Cdc4p form the SCFCdc4p ubiquitin ligase complex , which targets the cyclin-dependent kinase ( Cdk ) inhibitor Sic1p for proteolysis [ 3 ] [ 4 ] [ 5 ] [ 6 ] [ 7 ] [ 8 ] .	cullin-family member Cdc53p	SCFCdc4p ubiquitin ligase complex	form	[TP]
182	GGS1 is the same gene as TPS1 which was identified as encoding a subunit of the trehalose-6-phosphate synthase / phosphatase complex and it is allelic to the fdp1 , byp1 , glc6 and cif1 mutations .	TPS1	trehalose-6-phosphate synthase / phosphatase complex	subunit	[TP]
186	Its interaction with RFX5 and RFXAP is essential for binding of the RFX complex to MHC-II promoters .	RFX complex	MHC-II promoters	interaction	[TP]
189	The data indicate that calcitonin induced a beta-endorphin increase independent of enhanced corticotrophin-cortisol release .	calcitonin	beta-endorphin	induce	[TP]
192	The yeast gene that encodes eIF-5 , designated TIF5 , has been isolated and expressed in Escherichia coli to yield a catalytically active eIF-5 protein .	TIF5	eIF-5 protein	express	[TP]
193	HS inducibility required the HSE which was bound by HS transcription factor-1 ( HSF-1 ) present in extracts prepared from cells exposed to HS .	HSE	HS transcription factor-1 ( HSF-1 )	bound	[TP]
194	HEED was found to bind to MA protein in vitro , as efficiently as in vivo in yeast cells .	HEED	MA protein	bind	[TP]
198	In addition , the gcd1-101 mutation suppressed the low translational efficiency of GCN4-lacZ mRNA observed in gcn2- and gcn3- cells .	gcd1-101 mutation	GCN4-lacZ mRNA	suppress	[TP]
201	Among the H / ACA snoRNAs associated with Gar1p , one can distinguish a large group of snoRNAs that are not essential in yeast and serve as guides for pseudouridine synthesis onto the pre-rRNA molecule .	H / ACA snoRNAs	Gar1p	associate	[TP]
204	Additionally , I kappa B beta , but not I kappa B alpha , also prevented the binding of Rel to the kappa B site .	Rel	kappa B site	binding	[TP]
206	Our results indicate that D ( 4 ) and D ( 2L ) receptors activate the ERK kinase cascade by first mobilizing signaling by the PDGF receptor , followed by the subsequent activation of ERK1 / 2 by pathways associated with this receptor tyrosine kinase .	D ( 2L ) receptors	ERK kinase	activate	[TP]
206	Our results indicate that D ( 4 ) and D ( 2L ) receptors activate the ERK kinase cascade by first mobilizing signaling by the PDGF receptor , followed by the subsequent activation of ERK1 / 2 by pathways associated with this receptor tyrosine kinase .	D ( 4 )	ERK kinase	activate	[TP]
210	However , despite its relationship to the TR , Rev-Erb bound poorly to TR binding sites .	Rev-Erb	TR binding sites	bound	[TP]
212	This study shows that C / EBPbeta is the predominant C / EBP isoform found in activated stellate cells and that increased C / EBPbeta protein and C / EBPbeta binding to a proximal C / EBP binding site in the promoter mediates the activating effect of acetaldehyde .	C / EBPbeta	C / EBP binding site	bind	[TP]
213	Since proteins containing TPR elements are typically involved in multiple protein-protein interactions , we suggest that the 102kD protein interacts within the tri-snRNP with both the U5 and U4 / U6 snRNPs , thus bridging the two particles .	102kD protein	U5	interaction	[TP]
213	Since proteins containing TPR elements are typically involved in multiple protein-protein interactions , we suggest that the 102kD protein interacts within the tri-snRNP with both the U5 and U4 / U6 snRNPs , thus bridging the two particles .	102kD protein	U4 / U6 snRNPs	interaction	[TP]
214	This effect was abolished once the EM motif in the promoter-reporter construct was mutated , thus suggesting that the synergistic transactivation function of the TEF-1-Max heterotypic complex is mediated through binding of the complex to the EM motif .	TEF-1-Max heterotypic complex	EM motif	effect	[FP]
217	High-affinity binding sites for both GR and AP-1 nucleoproteins were identified at adjacent elements within the nGRE .	GR	nGRE	binding	[TP]
217	High-affinity binding sites for both GR and AP-1 nucleoproteins were identified at adjacent elements within the nGRE .	AP-1 nucleoproteins	nGRE	binding	[TP]
218	In the current model , Wingless / Wnt signal stabilizes Armadillo / beta-catenin , which then accumulates in nuclei and binds TCF / LEF family proteins , forming bipartite transcription factors which activate transcription of Wingless / Wnt responsive genes .	Armadillo / beta-catenin	TCF / LEF family proteins	bind	[TP]
218	In the current model , Wingless / Wnt signal stabilizes Armadillo / beta-catenin , which then accumulates in nuclei and binds TCF / LEF family proteins , forming bipartite transcription factors which activate transcription of Wingless / Wnt responsive genes .	Wingless / Wnt	Armadillo / beta-catenin	stabilize	[TP]
219	Our results indicate that the minimal requirements for induction of PEPCK by PKA and inhibition by insulin include : 1 ) the CREB activation domain , 2 ) the PEPCK TATA sequence , and 3 ) insulin-responsive hepatoma cells .	PEPCK	PKA	requirement	[FP]
219	Our results indicate that the minimal requirements for induction of PEPCK by PKA and inhibition by insulin include : 1 ) the CREB activation domain , 2 ) the PEPCK TATA sequence , and 3 ) insulin-responsive hepatoma cells .	PEPCK	insulin	requirement	[FP]
220	Isoelectric focusing of tryptic peptides generated from MHC-B phosphorylated with cdc2 kinase revealed one major phosphopeptide that was purified by reverse-phase high performance liquid chromatography and sequenced .	MHC-B	cdc2 kinase	phosphorylate	[TP]
226	CD7+ / CD3- T-cell precursors exhibit V delta 2D delta 3 rearrangements .	CD7+ / CD3-	V delta 2D delta 3 rearrangements	exhibit	[TP]
244	Recombinant HRMT1L2 protein encoded by the most common 5'-variant exhibited methyltransferase activity in vitro .	Recombinant HRMT1L2 protein	methyltransferase	exhibit	[TP]
366	The 84 . 1C mAb recognizes a site on IgE which is identical or very close to the Fc epsilon R binding site , and 95 . 3 recognizes a site on IgE which is related , but not identical to the Fc epsilon R binding site .	84 . 1C mAb	IgE	recognize	[TP]
367	Cbf3 contains three proteins , Cbf3a , Cbf3b and Cbf3c .	Cbf3	Cbf3a	contain	[TP]
367	Cbf3 contains three proteins , Cbf3a , Cbf3b and Cbf3c .	Cbf3	Cbf3b	contain	[TP]
367	Cbf3 contains three proteins , Cbf3a , Cbf3b and Cbf3c .	Cbf3	Cbf3c	contain	[TP]
368	The data further indicate that the IL-7R alpha chains are directly involved in the activation of JAKs and STATs and have a major role in proliferative signaling in precursor B cells .	IL-7R alpha chains	JAKs	direct	[FP]
368	The data further indicate that the IL-7R alpha chains are directly involved in the activation of JAKs and STATs and have a major role in proliferative signaling in precursor B cells .	IL-7R alpha chains	STATs	direct	[FP]
428	These data provide strong evidence that E2F or an E2F-related transcription factor is involved in the regulation of nonmuscle myosin expression .	E2F	nonmuscle myosin	relate	[FP]
428	These data provide strong evidence that E2F or an E2F-related transcription factor is involved in the regulation of nonmuscle myosin expression .	E2F-related transcription factor	nonmuscle myosin	relate	[FP]
432	The effects of dominant interfering forms of the JNK / p38 signaling pathway demonstrate that activation of these kinases is critical for cytokine-induced E-selectin gene expression .	JNK / p38	E-selectin gene	effect	[FP]
455	Abrogation of p53 function by E6 resulted in an increase in the spontaneous mutation frequencies at the heterozygous thymidine kinase ( TK ) locus but not at the hemizygous hypoxanthine phosphoribosyl transferase ( HPRT ) locus .	p53	E6	abrogation	[TP]
457	We conclude from this study that Arix and NBPhox exhibit indistinguishable and independent transcriptional regulatory properties on the DBH promoter .	Arix	DBH promoter	exhibit	[TP]
457	We conclude from this study that Arix and NBPhox exhibit indistinguishable and independent transcriptional regulatory properties on the DBH promoter .	NBPhox	DBH promoter	exhibit	[TP]
460	NF-kappaB , which is probably important for basal activity of the human NOS II promoter , is unlikely to function as a major effector of CM in DLD-1 cells .	NF-kappaB	human NOS II promoter	import	[FP]
468	NOT4 interacts with NOT1 and NOT3 in the two-hybrid assay , and overexpression of NOT3 or NOT4 suppresses not1 and not2 mutations .	NOT4	NOT1	interact	[TP]
468	NOT4 interacts with NOT1 and NOT3 in the two-hybrid assay , and overexpression of NOT3 or NOT4 suppresses not1 and not2 mutations .	NOT4	NOT3	interact	[TP]
500	Nevertheless , we demonstrate that the entire three-component yeast capping apparatus , consisting of RNA 5'-triphosphatase ( Cet1p ) , RNA guanylyltransferase ( Ceg1p ) , and Abd1p could be replaced in vivo by the two-component mammalian apparatus consisting of a bifunctional triphosphatase-guanylyltransferase Mce1p and the methyltransferase Hcm1 ( 121-476 ) p .	RNA 5'-triphosphatase;Cet1p	Abd1p	transfer	[FP]
500	Nevertheless , we demonstrate that the entire three-component yeast capping apparatus , consisting of RNA 5'-triphosphatase ( Cet1p ) , RNA guanylyltransferase ( Ceg1p ) , and Abd1p could be replaced in vivo by the two-component mammalian apparatus consisting of a bifunctional triphosphatase-guanylyltransferase Mce1p and the methyltransferase Hcm1 ( 121-476 ) p .	RNA guanylyltransferase;Ceg1p	Abd1p	transfer	[FP]
500	Nevertheless , we demonstrate that the entire three-component yeast capping apparatus , consisting of RNA 5'-triphosphatase ( Cet1p ) , RNA guanylyltransferase ( Ceg1p ) , and Abd1p could be replaced in vivo by the two-component mammalian apparatus consisting of a bifunctional triphosphatase-guanylyltransferase Mce1p and the methyltransferase Hcm1 ( 121-476 ) p .	triphosphatase-guanylyltransferase Mce1p	methyltransferase Hcm1 ( 121-476 ) p	apparatus	[TP]
505	The iron dependence of transcription and expression of cvaA , which encodes a transporter accessory protein , and cvi , encoding the colicin V immunity protein , was assessed under conditions of iron excess or depletion .	cvi	colicin V immunity protein	transcription	[FP]
521	Although linker regions in transcription factors are known to modulate DNA binding specificity , our studies suggest that the human HSF1 linker plays no role in determining HSF1 binding preferences in vivo but is a critical determinant in regulating the HSF1 monomer-trimer equilibrium .	human HSF1	HSF1 monomer-trimer	binding	[FP]
532	The effect of Rho on AP-1 is independent of the mitogen-activated protein kinase pathway , as a dominant-negative MEK and a MEK inhibitor ( PD98059 ) did not affect Rho-induced AP-1 activity .	Rho	AP-1	effect	[TP]
555	A yeast DNA fragment carrying the gene CP A1 encoding the small subunit of the arginine pathway carbamoyl-phosphate synthetase has been sequenced .	gene CP A1	carbamoyl-phosphate synthetase	subunit	[FP]
568	These data show that PTH and cAMP can repress collagen promoter activity in calvariae from transgenic mice , suggesting that the alpha 1 ( I ) collagen promoter may contain cis elements down-stream of -2 . 3 kilobases that mediate PTH and cAMP repression of collagen gene expression in bone .	PTH	collagen promoter	repress	[TP]
568	These data show that PTH and cAMP can repress collagen promoter activity in calvariae from transgenic mice , suggesting that the alpha 1 ( I ) collagen promoter may contain cis elements down-stream of -2 . 3 kilobases that mediate PTH and cAMP repression of collagen gene expression in bone .	PTH	collagen gene	repress	[TP]
585	Mod ( mdg4 ) , also known as E ( var ) 3-93D , is involved in a variety of processes , such as gene silencing in position effect variegation ( PEV ) , the control of gypsy insulator sequences , regulation of homeotic gene expression , and programmed cell death .	Mod ( mdg4 );E ( var ) 3-93D	gypsy insulator sequences	process	[TP]
585	Mod ( mdg4 ) , also known as E ( var ) 3-93D , is involved in a variety of processes , such as gene silencing in position effect variegation ( PEV ) , the control of gypsy insulator sequences , regulation of homeotic gene expression , and programmed cell death .	Mod ( mdg4 );E ( var ) 3-93D	homeotic gene	process	[TP]
609	While this Saccharomyces cerevisiae SIN4 gene product is a component of a mediator complex associated with RNA polymerase II , various studies suggest the involvement of Sin4 in the alteration of higher-order chromatin structure .	SIN4 gene product	RNA polymerase II	associate	[TP]
625	NGF elicits a more delayed and sustained ERK phosphorylation than EGF , consistent with previous reports .	NGF	ERK	sustain	[TP]
626	Using himA mutants , we confirmed that IHF plays a role in the molybdate-dependent regulation of dmsA-lacZ expression in vivo .	IHF	dmsA-lacZ	depend	[FP]
630	In HeLa cells , it activated transcription from the herpes simplex virus type 1 thymidine kinase promoter linked to the chloramphenicol acetyltransferase gene when located in inverted orientation upstream of the thymidine kinase promoter or downstream of the chloramphenicol acetyltransferase gene coding sequence .	herpes simplex virus type 1 thymidine kinase promoter	chloramphenicol acetyltransferase gene	transcription	[FP]
633	Pokeweed mitogen ( PWM ) or anti-CD3 significantly increases c-jun messenger RNA ( mRNA ) levels in T cells .	Pokeweed mitogen;PWM	c-jun messenger RNA ( mRNA )	increase	[TP]
633	Pokeweed mitogen ( PWM ) or anti-CD3 significantly increases c-jun messenger RNA ( mRNA ) levels in T cells .	anti-CD3	c-jun messenger RNA ( mRNA )	increase	[TP]
634	The nit-3 gene of the filamentous fungus Neurospora crassa encodes nitrate reductase , the enzyme which catalyzes the first step in nitrate assimilation .	nit-3 gene of the filamentous fungus Neurospora crassa	nitrate reductase	encode	[TP]
673	Two distinct Salmonella fimbrins , AgfA and SefA , comprising thin aggregative fimbriae SEF17 and SEF14 , respectively , were each genetically engineered to carry PT3 , an alpha-helical 16-amino acid Leishmania T-cell epitope derived from the metalloprotease gp63 .	PT3	metalloprotease gp63	derive	[TP]
700	The fission yeast dsk1+ gene , a multicopy suppressor for cold-sensitive dis1 mutants , encodes a novel 61-kd protein kinase .	fission yeast dsk1+ gene	61-kd protein kinase	suppress	[FP]
700	The fission yeast dsk1+ gene , a multicopy suppressor for cold-sensitive dis1 mutants , encodes a novel 61-kd protein kinase .	fission yeast dsk1+ gene	dis1 mutants	suppress	[TP]
706	Activation of the SH2-containing protein tyrosine phosphatase , SH-PTP2 , by phosphotyrosine-containing peptides derived from insulin receptor substrate-1 .	SH2-containing protein tyrosine phosphatase;SH-PTP2	insulin receptor substrate-1	contain	[FP]
725	However , mutations in the HNF-4 binding site on element CIIB and inhibition of HNF-4 synthesis in HepG2 cells by antisense HNF-4 constructs decreased the apoCII promoter activity to 25-40% of the control , indicating that HNF-4 is a positive regulator of the apoCII gene .	HNF-4	HNF-4 constructs	bind	[FP]
725	However , mutations in the HNF-4 binding site on element CIIB and inhibition of HNF-4 synthesis in HepG2 cells by antisense HNF-4 constructs decreased the apoCII promoter activity to 25-40% of the control , indicating that HNF-4 is a positive regulator of the apoCII gene .	HNF-4	apoCII gene	bind	[FP]
743	This cluster consisted of four apparently unrelated ESTs and two genes , pregnancy-associated plasma protein-A ( PAPP-A ) and a novel gene ( tentatively named EST-YD1 ) .	pregnancy-associated plasma protein-A;PAPP-A	EST-YD1	associate	[FP]
795	GCD10 was first identified genetically as a translational repressor of GCN4 .	GCD10	GCN4	repress	[TP]
805	The scr regulon of pUR400 and the chromosomally encoded scr regulon of Klebsiella pneumoniae KAY2026 are both negatively controlled by a specific repressor ( ScrR ) .	scr regulon	ScrR	repress	[TP]
805	The scr regulon of pUR400 and the chromosomally encoded scr regulon of Klebsiella pneumoniae KAY2026 are both negatively controlled by a specific repressor ( ScrR ) .	chromosomally encoded scr regulon of Klebsiella pneumoniae KAY2026	ScrR	repress	[TP]
810	We have partially sequenced the RAP74 protein from purified HeLa cells , cloned its complementary DNA and shown that its translation product can interact with RAP30 in vitro as well as in vivo .	RAP74 protein	RAP30	interact	[TP]
831	The results of these studies demonstrate that the rat HDL receptor SR-BI promoter contains two sterol response elements ( pSRE and dSRE ) through which SREBP-1a can bind and activate transcription of this gene .	rat HDL receptor SR-BI promoter	SREBP-1a	response	[FP]
835	Assembly of a complex between FAK and Src kinases may serve to regulate the subcellular localization and the enzymatic activity of members of the Src family of kinases .	FAK	Src kinases	assembly	[TP]
857	This c-Jun activity is inhibited by c-Fos , another protooncoprotein that can dimerize with c-Jun to form the transcription factor AP-1 .	c-Jun	AP-1	inhibit	[FP]
857	This c-Jun activity is inhibited by c-Fos , another protooncoprotein that can dimerize with c-Jun to form the transcription factor AP-1 .	c-Jun	c-Fos	inhibit	[TP]
857	This c-Jun activity is inhibited by c-Fos , another protooncoprotein that can dimerize with c-Jun to form the transcription factor AP-1 .	c-Fos	AP-1	form	[TP]
871	Further support for a direct interaction of Tub4p , Spc98p and Spc97p comes from the toxicity of strong SPC97 overexpression which is suppressed by co-overexpression of TUB4 or SPC98 .	SPC97	TUB4	interaction	[TP]
871	Further support for a direct interaction of Tub4p , Spc98p and Spc97p comes from the toxicity of strong SPC97 overexpression which is suppressed by co-overexpression of TUB4 or SPC98 .	SPC97	SPC98	interaction	[TP]
873	The COL7A1 gene , which encodes type VII collagen , has been implicated as a candidate gene for dominantly and recessively inherited forms of dystrophic epidermolysis bullosa .	COL7A1 gene	type VII collagen	encode	[TP]
895	When this DNA fragment was placed upstream of the chloramphenicol acetyltransferase ( CAT ) reporter gene and transfected into a carp CF cell line , it could drive the synthesis of CAT enzyme 16 times more efficiently than the promoterless pCAT-Basic .	chloramphenicol acetyltransferase;CAT	CAT enzyme	transfer	[FP]
895	When this DNA fragment was placed upstream of the chloramphenicol acetyltransferase ( CAT ) reporter gene and transfected into a carp CF cell line , it could drive the synthesis of CAT enzyme 16 times more efficiently than the promoterless pCAT-Basic .	pCAT-Basic	CAT enzyme	synthesis	[TP]
899	The Mif1 5' flanking region contains a functional ER stress-responsive element which is sufficient for induction by tunicamycin .	Mif1 5' flanking region	ER stress-responsive element	contain	[TP]
912	Cbl constitutively interacts with the SH3 domains of Grb2 , with a preference for the amino-terminal domain , and is in this way recruited to Shc upon BCR stimulation .	Cbl	SH3 domains	interact	[TP]
912	Cbl constitutively interacts with the SH3 domains of Grb2 , with a preference for the amino-terminal domain , and is in this way recruited to Shc upon BCR stimulation .	Cbl	Shc	interact	[TP]
922	Labile LTR-binding proteins appear to be essential for c-myc hyperexpression , since both LTR-enhanced transcription and the activities of LTR-binding proteins are specifically decreased after inhibition of protein synthesis ( A .	LTR-binding proteins	c-myc	bind	[FP]
940	The specific interaction between a defined structural element of the human immunodeficiency virus mRNA ( RRE , the Rev response element ) and the virus-encoded protein Rev has been implicated in the regulation of the export of unspliced or singly spliced mRNA from the nucleus to the cytoplasm .	RRE;Rev response element	virus-encoded protein Rev	interact	[TP]
941	If hnRNP K is a transcription factor , then interactions with the RNA polymerase II transcription apparatus are predicted .	hnRNP K	RNA polymerase II	interact	[TP]
968	These results suggest that beta-1 may act as a tissue-specific , trans-acting regulator of the expression of the beta-zein gene in developing maize endosperm .	beta-1	beta-zein gene	express	[TP]
973	We report here that constitutively active Mek1 could activate p96h2bk in the absence of oncogenic Ras .	Mek1	p96h2bk	activate	[TP]
984	Obstruction of the ERF repressor function by the transactivating members of the ets family of genes ( i . e . gag-myb-ets ) may be essential for the control of genes involved in cell proliferation and may also underlie their tumorigenic effects .	ERF repressor	ets family	obstruction	[TP]
985	In addition , CaMig1 formed specific complexes with the URS1 region of the S . cerevisiae FBP1 gene .	CaMig1	URS1 region	form	[TP]
993	We identify the "M region" of the muscle-specific Xenopus cardiac actin gene promoter from -282 to -348 as necessary for the embryonic expression of a cardiac actin-beta-globin reporter gene injected into fertilized eggs .	muscle-specific Xenopus cardiac actin gene promoter	cardiac actin-beta-globin reporter gene	express	[TP]
