# Supplementary material for: The protein-protein interaction ontology: for better representing and capturing the biological context of protein interaction
Source: BMC Genomics. 2021 Nov 16;22(Suppl 5):544. doi: 10.1186/s12864-021-07827-4 (PMC8596923; doi:10.1186/s12864-021-07827-4)
Supplement: Supplementary file 10 — Table S10. The sentences with PPIs and proteins’ role & state information extracted from “BioCreAtIvE PPI” corpus by the PPIO-based method. [file 12864_2021_7827_MOESM10_ESM.xlsx]

## Sheet: bc_sent_ppi_R&S
Supplementary Table S10. The sentences with PPIs and proteins' role & state information extracted from “BioCreAtIvE PPI” corpus by the PPIO-based method
Sent_ID	Sentences	protein1	protein2	Role & State	TP/FP
5	Mobility and supershift assays demonstrated that upstream stimulatory factor ( USF ) and Sp1 bind to the former elements and competition experiments confirmed that CREB / ATF and AP-1 bind to the CRE / TRE element .	AP-1	CRE / TRE element	stimulator (pro1)	[FP]
5	Mobility and supershift assays demonstrated that upstream stimulatory factor ( USF ) and Sp1 bind to the former elements and competition experiments confirmed that CREB / ATF and AP-1 bind to the CRE / TRE element .	CREB / ATF	CRE / TRE element	stimulator (pro1)	[FP]
25	DAF16 is known to be a component of a signaling pathway that has been partially dissected genetically and includes homologues of the insulin / IGF-1 receptor , PtdIns 3-kinase and PKB .	DAF16	PtdIns 3-kinase	receptor (pro2)	[FP]
25	DAF16 is known to be a component of a signaling pathway that has been partially dissected genetically and includes homologues of the insulin / IGF-1 receptor , PtdIns 3-kinase and PKB .	DAF16	PKB	receptor (pro2)	[FP]
25	DAF16 is known to be a component of a signaling pathway that has been partially dissected genetically and includes homologues of the insulin / IGF-1 receptor , PtdIns 3-kinase and PKB .	DAF16	insulin / IGF-1 receptor	receptor (pro2)	[TP]
29	BCL6 encodes a POZ / Zn finger protein , a structure similar to that of many Drosophila developmental regulators and to another protein involved in a human hematopoietic malignancy , PLZF .	BCL6	POZ / Zn finger protein	regulator (pro2)	[FP]
40	Taken together , these observations indicate that inhibition of p27 ( KIP1 ) transcription through PI3K-induced FKHR-L1 phosphorylation provides a novel mechanism of regulating cytokine-mediated survival and proliferation .	p27 ( KIP1 )	PI3K-induced FKHR-L1	phosphorylation (pro2)	[TP]
45	We studied the functional interaction between human embryonic zeta 2 globin promoter and the alpha globin regulatory element ( HS-40 ) located 40 kb upstream of the zeta 2 globin gene .	zeta 2 globin	alpha globin regulatory element;HS-40	regulator (pro1)	[TP]
61	This transcriptional regulation occurs through modulation of the forkhead transcription factor FKHR-L1 , and IL-3 inhibited FKHR-L1 activity in a PI3K-dependent manner .	IL-3	FKHR-L1	activity (pro1)	[TP]
67	Consistent with ErbB-2 being a shared receptor subunit , its tyrosine phosphorylation was increased by both heterologous ligands and it mediated a trans-inhibitory effect of NDF on EGF binding .	NDF	EGF	phosphorylation (pro1)	[FP]
67	Consistent with ErbB-2 being a shared receptor subunit , its tyrosine phosphorylation was increased by both heterologous ligands and it mediated a trans-inhibitory effect of NDF on EGF binding .	NDF	EGF	receptor (pro1)	[FP]
67	Consistent with ErbB-2 being a shared receptor subunit , its tyrosine phosphorylation was increased by both heterologous ligands and it mediated a trans-inhibitory effect of NDF on EGF binding .	NDF	EGF	inhibitor (pro1)	[TP]
72	Src activation induced by FGF1 was blocked by the SH2 domain of Src and PP2 , a specific inhibitor of Src .	Src	FGF1	inhibitor (pro2)	[FP]
72	Src activation induced by FGF1 was blocked by the SH2 domain of Src and PP2 , a specific inhibitor of Src .	PP2	Src	inhibitor (pro1)	[TP]
73	In flies , the dShc protein physically associates with the activated Drosophila epidermal growth factor receptor homolog ( DER ) and is inducibly phosphorylated on tyrosine by DER .	dShc protein	Drosophila epidermal growth factor receptor homolog;DER	receptor (pro1)	[FP]
73	In flies , the dShc protein physically associates with the activated Drosophila epidermal growth factor receptor homolog ( DER ) and is inducibly phosphorylated on tyrosine by DER .	dShc protein	DER	receptor (pro2)	[TP]
74	Moreover , glucan synthase activity , which is activated by Rho1p , was significantly reduced in the deltabem4 mutant .	glucan synthase	Rho1p	activity (pro1)	[TP]
75	Dominant negative Sos did not affect carbachol stimulation of HA-ERK2 but inhibited the stimulatory effect of EGF by 60% .	Sos	EGF	stimulator (pro2)	[TP]
76	Through two novel mechanisms , Arf inhibits the oncoprotein Hdm2 , a negative regulator of p53 .	Arf	oncoprotein Hdm2	regulator (pro2)	[FP]
77	The activity of the EGF receptor promoter can be modulated by E1A protein and receptor RNA levels increased by stimulation with phorbol ester or fetal calf serum .	EGF receptor promoter	E1A protein	receptor (pro1)	[FP]
77	The activity of the EGF receptor promoter can be modulated by E1A protein and receptor RNA levels increased by stimulation with phorbol ester or fetal calf serum .	EGF receptor promoter	E1A protein	activity (pro1)	[TP]
84	Further studies demonstrated that the PPARalpha ligand 8 ( S ) -hydroxyeicosatetraenoic acid strongly promotes the interaction of PPARalpha with the co-activator RIP-140 but decreases the interaction of PPARalpha with the co-repressor SMRT .	PPARalpha	RIP-140	activator (pro2)	[TP]
84	Further studies demonstrated that the PPARalpha ligand 8 ( S ) -hydroxyeicosatetraenoic acid strongly promotes the interaction of PPARalpha with the co-activator RIP-140 but decreases the interaction of PPARalpha with the co-repressor SMRT .	PPARalpha	RIP-140	repressor (pro2)	[FP]
84	Further studies demonstrated that the PPARalpha ligand 8 ( S ) -hydroxyeicosatetraenoic acid strongly promotes the interaction of PPARalpha with the co-activator RIP-140 but decreases the interaction of PPARalpha with the co-repressor SMRT .	PPARalpha	SMRT	activator (pro2)	[FP]
84	Further studies demonstrated that the PPARalpha ligand 8 ( S ) -hydroxyeicosatetraenoic acid strongly promotes the interaction of PPARalpha with the co-activator RIP-140 but decreases the interaction of PPARalpha with the co-repressor SMRT .	PPARalpha	SMRT	repressor (pro2)	[TP]
88	Thus , hGRbeta potentially functions as a dominant negative inhibitor of hGRalpha activity .	hGRbeta	hGRalpha	activity (pro2)	[TP]
88	Thus , hGRbeta potentially functions as a dominant negative inhibitor of hGRalpha activity .	hGRbeta	hGRalpha	inhibitor (pro1)	[TP]
95	Cyclin D1 promoter activity was stimulated by overexpression of mitogen-activated protein kinase ( p41MAPK ) or c-Ets-2 through the proximal 22 base pairs .	Cyclin D1 promoter	mitogen-activated protein kinase;p41MAPK	activity (pro1)	[TP]
95	Cyclin D1 promoter activity was stimulated by overexpression of mitogen-activated protein kinase ( p41MAPK ) or c-Ets-2 through the proximal 22 base pairs .	Cyclin D1 promoter	c-Ets-2	activity (pro1)	[TP]
98	However , cotransfection studies indicate that RVR does not activate transcription when this hormone response element is linked to a reporter gene but rather acts as a potent competitive repressor of ROR alpha function .	RVR	ROR alpha	repressor (pro2)	[TP]
104	Altogether , our results indicate that the transcriptional activity of Cut proteins is modulated by PKC .	Cut proteins	PKC	activity (pro1)	[TP]
106	Here we have investigated the structural requirements and consequences of regulatory phosphorylation for the interaction between c-Jun and JNK in vivo .	c-Jun	JNK	regulator (pro1)	[FP]
106	Here we have investigated the structural requirements and consequences of regulatory phosphorylation for the interaction between c-Jun and JNK in vivo .	c-Jun	JNK	phosphorylation (pro1)	[TP]
108	Pretreatment of cells with the mitogen-activated protein-extracellular signal-regulated kinase kinase ( MEK ) inhibitor U0126 inhibited S6K2 activation to a greater extent than S6K1 .	mitogen-activated protein-extracellular signal-regulated kinase kinase;MEK	S6K2	inhibitor (pro2)	[TP]
108	Pretreatment of cells with the mitogen-activated protein-extracellular signal-regulated kinase kinase ( MEK ) inhibitor U0126 inhibited S6K2 activation to a greater extent than S6K1 .	mitogen-activated protein-extracellular signal-regulated kinase kinase;MEK	S6K1	inhibitor (pro2)	[TP]
109	Ras- and ultra-violet-responsive protein kinases that phosphorylate c-Jun on serine residues at positions 63 and 73 and stimulate its transcriptional activity have been identified .	Ras- and ultra-violet-responsive protein kinases	c-Jun	activity (pro2)	[FP]
118	LMP2A enhances Lyn and Syk ubiquitination in vivo in a fashion that depends on the activity of Nedd4 family members and correlates with destabilization of the Lyn tyrosine kinase .	LMP2A	Lyn	activity (pro2)	[FP]
118	LMP2A enhances Lyn and Syk ubiquitination in vivo in a fashion that depends on the activity of Nedd4 family members and correlates with destabilization of the Lyn tyrosine kinase .	LMP2A	Syk	activity (pro2)	[FP]
118	LMP2A enhances Lyn and Syk ubiquitination in vivo in a fashion that depends on the activity of Nedd4 family members and correlates with destabilization of the Lyn tyrosine kinase .	LMP2A	Lyn	ubiquitination (pro2)	[TP]
118	LMP2A enhances Lyn and Syk ubiquitination in vivo in a fashion that depends on the activity of Nedd4 family members and correlates with destabilization of the Lyn tyrosine kinase .	LMP2A	Syk	ubiquitination (pro2)	[TP]
119	The localization of ZAP-70 to the cell cortex is , therefore , regulated by the activity of SRC-family kinases , independently of their ability to phosphorylate immunoreceptor tyrosine-based activation motifs of the TCR .	ZAP-70	SRC-family kinases	receptor (pro2)	[FP]
119	The localization of ZAP-70 to the cell cortex is , therefore , regulated by the activity of SRC-family kinases , independently of their ability to phosphorylate immunoreceptor tyrosine-based activation motifs of the TCR .	SRC-family kinases	TCR	activity (pro1)	[FP]
119	The localization of ZAP-70 to the cell cortex is , therefore , regulated by the activity of SRC-family kinases , independently of their ability to phosphorylate immunoreceptor tyrosine-based activation motifs of the TCR .	SRC-family kinases	TCR	receptor (pro2)	[FP]
119	The localization of ZAP-70 to the cell cortex is , therefore , regulated by the activity of SRC-family kinases , independently of their ability to phosphorylate immunoreceptor tyrosine-based activation motifs of the TCR .	ZAP-70	SRC-family kinases	activity (pro2)	[TP]
130	We show here that RA and E1A induce phosphorylation of the E1A-associated 300 kDa protein ( p300 ) during the differentiation of F9 cells .	E1A	E1A-associated 300 kDa protein;p300	phosphorylation (pro1)	[TP]
130	We show here that RA and E1A induce phosphorylation of the E1A-associated 300 kDa protein ( p300 ) during the differentiation of F9 cells .	RA	E1A-associated 300 kDa protein;p300	phosphorylation (pro1)	[TP]
142	We recently found that the p72syk protein tyrosine kinase is physically associated with the TCR / CD3 complex and is rapidly tyrosine phosphorylated and activated by receptor triggering also in T cells lacking p56lck .	p72syk protein tyrosine kinase	TCR / CD3 complex	receptor (pro2)	[FP]
145	The protein predicted by the sequence of the human pim-1 proto-oncogene shares extensive homology with known serine / threonine protein kinases , and yet the human Pim-1 enzyme has previously been reported to exhibit protein tyrosine kinase activity both in vitro and in vivo .	human Pim-1 enzyme	protein tyrosine kinase	activity (pro2)	[TP]
146	However , while IL-1beta and TNF-alpha both induced nuclear binding of the Rel proteins p50 and p65 to an NF-kappaB consensus oligonucleotide in gel shift assays and caused transient degradation of inhibitor of NF-kappaB-alpha ( IkappaB-alpha ) in the cytoplasm of myofibroblasts , only IL-1beta upregulated PDGF-Ralpha .	IL-1beta	Rel proteins p50	inhibitor (pro2)	[FP]
146	However , while IL-1beta and TNF-alpha both induced nuclear binding of the Rel proteins p50 and p65 to an NF-kappaB consensus oligonucleotide in gel shift assays and caused transient degradation of inhibitor of NF-kappaB-alpha ( IkappaB-alpha ) in the cytoplasm of myofibroblasts , only IL-1beta upregulated PDGF-Ralpha .	IL-1beta	p65	inhibitor (pro2)	[FP]
146	However , while IL-1beta and TNF-alpha both induced nuclear binding of the Rel proteins p50 and p65 to an NF-kappaB consensus oligonucleotide in gel shift assays and caused transient degradation of inhibitor of NF-kappaB-alpha ( IkappaB-alpha ) in the cytoplasm of myofibroblasts , only IL-1beta upregulated PDGF-Ralpha .	TNF-alpha	Rel proteins p50	inhibitor (pro2)	[FP]
146	However , while IL-1beta and TNF-alpha both induced nuclear binding of the Rel proteins p50 and p65 to an NF-kappaB consensus oligonucleotide in gel shift assays and caused transient degradation of inhibitor of NF-kappaB-alpha ( IkappaB-alpha ) in the cytoplasm of myofibroblasts , only IL-1beta upregulated PDGF-Ralpha .	TNF-alpha	p65	inhibitor (pro2)	[FP]
146	However , while IL-1beta and TNF-alpha both induced nuclear binding of the Rel proteins p50 and p65 to an NF-kappaB consensus oligonucleotide in gel shift assays and caused transient degradation of inhibitor of NF-kappaB-alpha ( IkappaB-alpha ) in the cytoplasm of myofibroblasts , only IL-1beta upregulated PDGF-Ralpha .	Rel proteins p50	NF-kappaB consensus oligonucleotide	inhibitor (pro2)	[FP]
146	However , while IL-1beta and TNF-alpha both induced nuclear binding of the Rel proteins p50 and p65 to an NF-kappaB consensus oligonucleotide in gel shift assays and caused transient degradation of inhibitor of NF-kappaB-alpha ( IkappaB-alpha ) in the cytoplasm of myofibroblasts , only IL-1beta upregulated PDGF-Ralpha .	p65	NF-kappaB consensus oligonucleotide	inhibitor (pro2)	[FP]
146	However , while IL-1beta and TNF-alpha both induced nuclear binding of the Rel proteins p50 and p65 to an NF-kappaB consensus oligonucleotide in gel shift assays and caused transient degradation of inhibitor of NF-kappaB-alpha ( IkappaB-alpha ) in the cytoplasm of myofibroblasts , only IL-1beta upregulated PDGF-Ralpha .	IL-1beta	PDGF-Ralpha	inhibitor (pro2)	[FP]
163	PKA phosphorylated WT1 at Ser-365 and Ser-393 in vitro , as well as at additional sites , and this phosphorylation abolished the DNA-binding activity of WT1 in vitro .	PKA	WT1	activity (pro2)	[TP]
163	PKA phosphorylated WT1 at Ser-365 and Ser-393 in vitro , as well as at additional sites , and this phosphorylation abolished the DNA-binding activity of WT1 in vitro .	PKA	WT1	phosphorylation (pro2)	[TP]
168	The MCAD nuclear receptor response element 1 ( NRRE-1 ) interacts in vitro with ERR alpha expressed in COS-7 cells .	MCAD nuclear receptor response element 1;NRRE-1	ERR alpha	receptor (pro1)	[FP]
170	Induction of the CINC promoter by IL-17 in IEC-6 cells was TNF receptor-associated factor-6 ( TRAF6 ) , but not TRAF2 , dependent .	CINC promoter	IL-17	receptor (pro2)	[FP]
181	In budding yeast , the protein Skp1p , the cullin-family member Cdc53p , and the F-box / WD-repeat protein Cdc4p form the SCFCdc4p ubiquitin ligase complex , which targets the cyclin-dependent kinase ( Cdk ) inhibitor Sic1p for proteolysis [ 3 ] [ 4 ] [ 5 ] [ 6 ] [ 7 ] [ 8 ] .	Skp1p	SCFCdc4p ubiquitin ligase complex	inhibitor (pro2)	[TP]
181	In budding yeast , the protein Skp1p , the cullin-family member Cdc53p , and the F-box / WD-repeat protein Cdc4p form the SCFCdc4p ubiquitin ligase complex , which targets the cyclin-dependent kinase ( Cdk ) inhibitor Sic1p for proteolysis [ 3 ] [ 4 ] [ 5 ] [ 6 ] [ 7 ] [ 8 ] .	F-box / WD-repeat protein Cdc4p	SCFCdc4p ubiquitin ligase complex	inhibitor (pro2)	[TP]
181	In budding yeast , the protein Skp1p , the cullin-family member Cdc53p , and the F-box / WD-repeat protein Cdc4p form the SCFCdc4p ubiquitin ligase complex , which targets the cyclin-dependent kinase ( Cdk ) inhibitor Sic1p for proteolysis [ 3 ] [ 4 ] [ 5 ] [ 6 ] [ 7 ] [ 8 ] .	cullin-family member Cdc53p	SCFCdc4p ubiquitin ligase complex	inhibitor (pro2)	[TP]
206	Our results indicate that D ( 4 ) and D ( 2L ) receptors activate the ERK kinase cascade by first mobilizing signaling by the PDGF receptor , followed by the subsequent activation of ERK1 / 2 by pathways associated with this receptor tyrosine kinase .	D ( 4 )	ERK kinase	receptor (pro1)	[FP]
206	Our results indicate that D ( 4 ) and D ( 2L ) receptors activate the ERK kinase cascade by first mobilizing signaling by the PDGF receptor , followed by the subsequent activation of ERK1 / 2 by pathways associated with this receptor tyrosine kinase .	D ( 2L ) receptors	ERK kinase	receptor (pro1)	[TP]
230	The gene lac-1 , encoding the enzyme laccase , is the best characterized of a number of genes in the chestnut blight fungus , Cryphonectria parasitica , that are repressed by hypoviruses , a group of virulence-attenuating mycoviruses . lac-1 has also been shown to be transcriptionally activated by low concentrations of the translational inhibitor cycloheximide ( CHX ) and by the immunosuppressant…	gene lac-1	laccase	inhibitor (pro2)	[FP]
244	Recombinant HRMT1L2 protein encoded by the most common 5'-variant exhibited methyltransferase activity in vitro .	Recombinant HRMT1L2 protein	methyltransferase	activity (pro2)	[TP]
269	A genomic DNA clone encoding oryzacystatin ( Oc ) , a cysteine proteinase inhibitor ( cystatin ) of rice , was isolated from a lambda EMBL3 phage library constructed with Sau3AI partial digests of rice chromosomal DNA , by screening with an oc cDNA as a probe .	oryzacystatin;Oc	cysteine proteinase;cystatin	inhibitor (pro2)	[TP]
343	The novel hematopoietic growth factor FLT3 ligand ( FL ) is the cognate ligand for the FLT3 , tyrosine kinase receptor ( R ) , also referred to as FLK-2 and STK-1 .	hematopoietic growth factor FLT3 ligand;FL	FLT3	receptor (pro2)	[FP]
457	We conclude from this study that Arix and NBPhox exhibit indistinguishable and independent transcriptional regulatory properties on the DBH promoter .	Arix	DBH promoter	regulator (pro2)	[TP]
457	We conclude from this study that Arix and NBPhox exhibit indistinguishable and independent transcriptional regulatory properties on the DBH promoter .	NBPhox	DBH promoter	regulator (pro2)	[TP]
460	NF-kappaB , which is probably important for basal activity of the human NOS II promoter , is unlikely to function as a major effector of CM in DLD-1 cells .	NF-kappaB	human NOS II promoter	activity (pro2)	[TP]
532	The effect of Rho on AP-1 is independent of the mitogen-activated protein kinase pathway , as a dominant-negative MEK and a MEK inhibitor ( PD98059 ) did not affect Rho-induced AP-1 activity .	Rho	AP-1	activity (pro2)	[TP]
532	The effect of Rho on AP-1 is independent of the mitogen-activated protein kinase pathway , as a dominant-negative MEK and a MEK inhibitor ( PD98059 ) did not affect Rho-induced AP-1 activity .	Rho	AP-1	inhibitor (pro2)	[FP]
568	These data show that PTH and cAMP can repress collagen promoter activity in calvariae from transgenic mice , suggesting that the alpha 1 ( I ) collagen promoter may contain cis elements down-stream of -2 . 3 kilobases that mediate PTH and cAMP repression of collagen gene expression in bone .	PTH	collagen gene	activity (pro1)	[FP]
568	These data show that PTH and cAMP can repress collagen promoter activity in calvariae from transgenic mice , suggesting that the alpha 1 ( I ) collagen promoter may contain cis elements down-stream of -2 . 3 kilobases that mediate PTH and cAMP repression of collagen gene expression in bone .	PTH	collagen promoter	activity (pro2)	[TP]
587	Mutations of the RET gene , encoding a receptor tyrosine kinase , have been associated with the inherited cancer syndromes MEN 2A and MEN 2B .	RET gene	receptor tyrosine kinase	receptor (pro2)	[FP]
625	NGF elicits a more delayed and sustained ERK phosphorylation than EGF , consistent with previous reports .	NGF	ERK	phosphorylation (pro2)	[TP]
625	NGF elicits a more delayed and sustained ERK phosphorylation than EGF , consistent with previous reports .	EGF	ERK	phosphorylation (pro2)	[TP]
700	The fission yeast dsk1+ gene , a multicopy suppressor for cold-sensitive dis1 mutants , encodes a novel 61-kd protein kinase .	fission yeast dsk1+ gene	dis1 mutants	suppressor (pro2)	[TP]
700	The fission yeast dsk1+ gene , a multicopy suppressor for cold-sensitive dis1 mutants , encodes a novel 61-kd protein kinase .	fission yeast dsk1+ gene	61-kd protein kinase	suppressor (pro1)	[TP]
706	Activation of the SH2-containing protein tyrosine phosphatase , SH-PTP2 , by phosphotyrosine-containing peptides derived from insulin receptor substrate-1 .	SH2-containing protein tyrosine phosphatase;SH-PTP2	insulin receptor substrate-1	receptor (pro2)	[FP]
725	However , mutations in the HNF-4 binding site on element CIIB and inhibition of HNF-4 synthesis in HepG2 cells by antisense HNF-4 constructs decreased the apoCII promoter activity to 25-40% of the control , indicating that HNF-4 is a positive regulator of the apoCII gene .	HNF-4	HNF-4 constructs	regulator (pro2)	[FP]
725	However , mutations in the HNF-4 binding site on element CIIB and inhibition of HNF-4 synthesis in HepG2 cells by antisense HNF-4 constructs decreased the apoCII promoter activity to 25-40% of the control , indicating that HNF-4 is a positive regulator of the apoCII gene .	HNF-4	apoCII gene	activity (pro2)	[FP]
725	However , mutations in the HNF-4 binding site on element CIIB and inhibition of HNF-4 synthesis in HepG2 cells by antisense HNF-4 constructs decreased the apoCII promoter activity to 25-40% of the control , indicating that HNF-4 is a positive regulator of the apoCII gene .	HNF-4	HNF-4 constructs	activity (pro2)	[TP]
725	However , mutations in the HNF-4 binding site on element CIIB and inhibition of HNF-4 synthesis in HepG2 cells by antisense HNF-4 constructs decreased the apoCII promoter activity to 25-40% of the control , indicating that HNF-4 is a positive regulator of the apoCII gene .	HNF-4	apoCII gene	regulator (pro2)	[FP]
743	This cluster consisted of four apparently unrelated ESTs and two genes , pregnancy-associated plasma protein-A ( PAPP-A ) and a novel gene ( tentatively named EST-YD1 ) .	pregnancy-associated plasma protein-A;PAPP-A	EST-YD1	cluster (pro1)	[TP]
795	GCD10 was first identified genetically as a translational repressor of GCN4 .	GCD10	GCN4	repressor (pro2)	[TP]
805	The scr regulon of pUR400 and the chromosomally encoded scr regulon of Klebsiella pneumoniae KAY2026 are both negatively controlled by a specific repressor ( ScrR ) .	scr regulon	ScrR	repressor (pro2)	[TP]
805	The scr regulon of pUR400 and the chromosomally encoded scr regulon of Klebsiella pneumoniae KAY2026 are both negatively controlled by a specific repressor ( ScrR ) .	chromosomally encoded scr regulon of Klebsiella pneumoniae KAY2026	ScrR	repressor (pro2)	[TP]
831	The results of these studies demonstrate that the rat HDL receptor SR-BI promoter contains two sterol response elements ( pSRE and dSRE ) through which SREBP-1a can bind and activate transcription of this gene .	rat HDL receptor SR-BI promoter	SREBP-1a	receptor (pro1)	[FP]
835	Assembly of a complex between FAK and Src kinases may serve to regulate the subcellular localization and the enzymatic activity of members of the Src family of kinases .	FAK	Src kinases	activity (pro2)	[TP]
857	This c-Jun activity is inhibited by c-Fos , another protooncoprotein that can dimerize with c-Jun to form the transcription factor AP-1 .	c-Fos	c-Jun	activity (pro2)	[FP]
857	This c-Jun activity is inhibited by c-Fos , another protooncoprotein that can dimerize with c-Jun to form the transcription factor AP-1 .	c-Fos	AP-1	activity (pro1)	[FP]
857	This c-Jun activity is inhibited by c-Fos , another protooncoprotein that can dimerize with c-Jun to form the transcription factor AP-1 .	c-Jun	AP-1	activity (pro1)	[FP]
857	This c-Jun activity is inhibited by c-Fos , another protooncoprotein that can dimerize with c-Jun to form the transcription factor AP-1 .	c-Jun	c-Fos	activity (pro1)	[TP]
968	These results suggest that beta-1 may act as a tissue-specific , trans-acting regulator of the expression of the beta-zein gene in developing maize endosperm .	beta-1	beta-zein gene	regulator (pro2)	[TP]
984	Obstruction of the ERF repressor function by the transactivating members of the ets family of genes ( i . e . gag-myb-ets ) may be essential for the control of genes involved in cell proliferation and may also underlie their tumorigenic effects .	ERF repressor	ets family	repressor (pro1)	[TP]
987	Varicella-zoster virus ( VZV ) glycoprotein gI is a type 1 transmembrane glycoprotein which is one component of the heterodimeric gE : gI Fc receptor complex .	type 1 transmembrane glycoprotein	gE;gI Fc receptor	receptor (pro1)	[TP]
