# Supplementary material for: The protein-protein interaction ontology: for better representing and capturing the biological context of protein interaction
Source: BMC Genomics. 2021 Nov 16;22(Suppl 5):544. doi: 10.1186/s12864-021-07827-4 (PMC8596923; doi:10.1186/s12864-021-07827-4)
Supplement: Supplementary file 11 — Table S11. The sentences with PPIs and detection method information extracted from “BioCreAtIvE PPI” corpus by the PPIO-based method. [file 12864_2021_7827_MOESM11_ESM.xlsx]

## Sheet: bc_sent_ppi_detaction method
Supplementary Table S11. The sentences with PPIs and detection method information extracted from “BioCreAtIvE PPI” corpus by the PPIO-based method
Sent_ID	Sentences	protein1	protein2	detection method	TP/FP
7	VDR / RXR bound well to the VDREs and to DR4 and DR5 using the electrophoretic mobility shift assay .	VDR / RXR	VDREs	electrophoretic mobility shift assay	[TP]
7	VDR / RXR bound well to the VDREs and to DR4 and DR5 using the electrophoretic mobility shift assay .	VDR / RXR	DR4	electrophoretic mobility shift assay	[TP]
7	VDR / RXR bound well to the VDREs and to DR4 and DR5 using the electrophoretic mobility shift assay .	VDR / RXR	DR5	electrophoretic mobility shift assay	[TP]
21	Using the yeast two-hybrid system to screen for proteins which interact with Tax1 , we isolated the B subunit of the CCAAT binding protein NF-Y from a HeLa cDNA library .	Tax1	CCAAT binding protein NF-Y;NF-Y	two-hybrid	[FP]
60	Gel filtration , sedimentation velocity , and immunoprecipitation experiments revealed that beta4 is a component of a multisubunit complex ( AP-4 ) that also contains the sigma4 polypeptide and two additional adaptor subunit homologs named mu4 ( mu-ARP2 ) and epsilon .	beta4	AP-4	immunoprecipitation	[TP]
60	Gel filtration , sedimentation velocity , and immunoprecipitation experiments revealed that beta4 is a component of a multisubunit complex ( AP-4 ) that also contains the sigma4 polypeptide and two additional adaptor subunit homologs named mu4 ( mu-ARP2 ) and epsilon .	beta4	AP-4	Gel Filtration	[TP]
60	Gel filtration , sedimentation velocity , and immunoprecipitation experiments revealed that beta4 is a component of a multisubunit complex ( AP-4 ) that also contains the sigma4 polypeptide and two additional adaptor subunit homologs named mu4 ( mu-ARP2 ) and epsilon .	sigma4 polypeptide	AP-4	immunoprecipitation	[TP]
60	Gel filtration , sedimentation velocity , and immunoprecipitation experiments revealed that beta4 is a component of a multisubunit complex ( AP-4 ) that also contains the sigma4 polypeptide and two additional adaptor subunit homologs named mu4 ( mu-ARP2 ) and epsilon .	sigma4 polypeptide	AP-4	Gel Filtration	[TP]
60	Gel filtration , sedimentation velocity , and immunoprecipitation experiments revealed that beta4 is a component of a multisubunit complex ( AP-4 ) that also contains the sigma4 polypeptide and two additional adaptor subunit homologs named mu4 ( mu-ARP2 ) and epsilon .	mu4;mu-ARP2	AP-4	immunoprecipitation	[TP]
60	Gel filtration , sedimentation velocity , and immunoprecipitation experiments revealed that beta4 is a component of a multisubunit complex ( AP-4 ) that also contains the sigma4 polypeptide and two additional adaptor subunit homologs named mu4 ( mu-ARP2 ) and epsilon .	mu4;mu-ARP2	AP-4	Gel Filtration	[TP]
60	Gel filtration , sedimentation velocity , and immunoprecipitation experiments revealed that beta4 is a component of a multisubunit complex ( AP-4 ) that also contains the sigma4 polypeptide and two additional adaptor subunit homologs named mu4 ( mu-ARP2 ) and epsilon .	epsilon	AP-4	immunoprecipitation	[FP]
60	Gel filtration , sedimentation velocity , and immunoprecipitation experiments revealed that beta4 is a component of a multisubunit complex ( AP-4 ) that also contains the sigma4 polypeptide and two additional adaptor subunit homologs named mu4 ( mu-ARP2 ) and epsilon .	epsilon	AP-4	Gel Filtration	[TP]
112	In this study , we used footprinting and gel mobility retardation assays to reveal that bacterially synthesized Zta fusion proteins bound directly to six TGTGCAA-like motifs within DSL .	Zta fusion proteins	TGTGCAA-like motifs	Gel mobility retardation assay	[TP]
112	In this study , we used footprinting and gel mobility retardation assays to reveal that bacterially synthesized Zta fusion proteins bound directly to six TGTGCAA-like motifs within DSL .	Zta fusion proteins	TGTGCAA-like motifs	footprinting	[TP]
122	As determined in a modified yeast two-hybrid system , mIRS3 bound strongly to the p85 subunit of phosphatidylinositol 3-kinase .	mIRS3	p85 subunit	two-hybrid	[FP]
146	However , while IL-1beta and TNF-alpha both induced nuclear binding of the Rel proteins p50 and p65 to an NF-kappaB consensus oligonucleotide in gel shift assays and caused transient degradation of inhibitor of NF-kappaB-alpha ( IkappaB-alpha ) in the cytoplasm of myofibroblasts , only IL-1beta upregulated PDGF-Ralpha .	IL-1beta	Rel proteins p50	Gel shift assay	[TP]
146	However , while IL-1beta and TNF-alpha both induced nuclear binding of the Rel proteins p50 and p65 to an NF-kappaB consensus oligonucleotide in gel shift assays and caused transient degradation of inhibitor of NF-kappaB-alpha ( IkappaB-alpha ) in the cytoplasm of myofibroblasts , only IL-1beta upregulated PDGF-Ralpha .	IL-1beta	p65	Gel shift assay	[TP]
146	However , while IL-1beta and TNF-alpha both induced nuclear binding of the Rel proteins p50 and p65 to an NF-kappaB consensus oligonucleotide in gel shift assays and caused transient degradation of inhibitor of NF-kappaB-alpha ( IkappaB-alpha ) in the cytoplasm of myofibroblasts , only IL-1beta upregulated PDGF-Ralpha .	TNF-alpha	Rel proteins p50	Gel shift assay	[TP]
146	However , while IL-1beta and TNF-alpha both induced nuclear binding of the Rel proteins p50 and p65 to an NF-kappaB consensus oligonucleotide in gel shift assays and caused transient degradation of inhibitor of NF-kappaB-alpha ( IkappaB-alpha ) in the cytoplasm of myofibroblasts , only IL-1beta upregulated PDGF-Ralpha .	TNF-alpha	p65	Gel shift assay	[TP]
146	However , while IL-1beta and TNF-alpha both induced nuclear binding of the Rel proteins p50 and p65 to an NF-kappaB consensus oligonucleotide in gel shift assays and caused transient degradation of inhibitor of NF-kappaB-alpha ( IkappaB-alpha ) in the cytoplasm of myofibroblasts , only IL-1beta upregulated PDGF-Ralpha .	Rel proteins p50	NF-kappaB consensus oligonucleotide	Gel shift assay	[TP]
146	However , while IL-1beta and TNF-alpha both induced nuclear binding of the Rel proteins p50 and p65 to an NF-kappaB consensus oligonucleotide in gel shift assays and caused transient degradation of inhibitor of NF-kappaB-alpha ( IkappaB-alpha ) in the cytoplasm of myofibroblasts , only IL-1beta upregulated PDGF-Ralpha .	p65	NF-kappaB consensus oligonucleotide	Gel shift assay	[TP]
146	However , while IL-1beta and TNF-alpha both induced nuclear binding of the Rel proteins p50 and p65 to an NF-kappaB consensus oligonucleotide in gel shift assays and caused transient degradation of inhibitor of NF-kappaB-alpha ( IkappaB-alpha ) in the cytoplasm of myofibroblasts , only IL-1beta upregulated PDGF-Ralpha .	IL-1beta	PDGF-Ralpha	Gel shift assay	[TP]
220	Isoelectric focusing of tryptic peptides generated from MHC-B phosphorylated with cdc2 kinase revealed one major phosphopeptide that was purified by reverse-phase high performance liquid chromatography and sequenced .	MHC-B	cdc2 kinase	chromatography	[FP]
468	NOT4 interacts with NOT1 and NOT3 in the two-hybrid assay , and overexpression of NOT3 or NOT4 suppresses not1 and not2 mutations .	NOT4	NOT1	two-hybrid	[TP]
468	NOT4 interacts with NOT1 and NOT3 in the two-hybrid assay , and overexpression of NOT3 or NOT4 suppresses not1 and not2 mutations .	NOT4	NOT3	two-hybrid	[TP]
